# Supplementary material for: Auxin response factor 6A regulates photosynthesis, sugar accumulation, and fruit development in tomato
Source: Hortic Res. 2019 Jul 11;6:85. doi: 10.1038/s41438-019-0167-x (PMC6804849; doi:10.1038/s41438-019-0167-x)
Supplement: Supplementary file 2 — Table S3 [file 41438_2019_167_MOESM2_ESM.xls]

## Sheet: Table S3
Table S1 Primers used in this study
Primers for qRT-PCR
gene ID	gene ID	primers sequences
AGPase L1	Solyc01g109790	F 5’- CTGAAATTATACCAGCAGCTA -3’
		R 5’- ATTTAATTGTTCCAATGTCCTC-3’
AGPase L2	Solyc07g019440	F 5’- AGCAGACTACTACCAAACAG -3’
		R 5’- ATTCCAATCGGTACTTTCC -3’
AGPase L3	Solyc01g079790	F 5’- CGCGCTACTTCGTAATAACC -3’
		R 5’- CCATCAATTCTCCATTGCA -3’
AGPase S1	Solyc07g056140	F 5’- TGTAAGATTCACCATTCCGT -3
		R 5’- TCTTCTATAATTGCTCCCTCTG -3’
SlGLK1	Solyc07g053630	F 5’- AAGCAGTGGTGATGAGTCTGA -3’
		R 5’- ACCCGAACCTACATCCGA-3’
SlGLK2	Solyc10g008160	F 5’- GATGAAATCAACGGTGGAGA -3’
		R 5’- GGACTGCCTTATCAACACCTAA-3’
IAA22	Solyc06g008580	F 5’-CCGGTACAACAGATAAATCGA-3’
		R 5’-TTTTGGTGGAGGGGAGGAGTC-3’
DFL1	Solyc07g063850	F 5’-TGCTGGGCTTTATAGGTATCGT-3’
		R 5’-TTCAACTTCATCCGTCTTGTCT-3’
GH3	Solyc01g107390	F 5’-ACCAACCCTTCTGTTTGCG-3’
		R 5’-ATCCTCGTGATAATTCCTTCC-3’
SlARF6A	Solyc12g006340	F 5’-GGTTCAACGGGTTCTCAAC-3’
		R 5’-TTCAGGGAAGTGGATGCTC-3’
IAA5	Solyc00g196060	F 5’-GCAGGCGACTCAGTTATCTTT-3’
		R 5’-ATCACTTGACAATACCGAGGA-3’
YUC6	Solyc08g068160	F 5’-CAGGGTTAGCCGCAGCAGCAT-3’
		R 5’-CACAGAATTGTTTAGGCAAATGAAG-3’
DWARF1	Solyc02g069490	F 5’-ACCAGGATTCGAGAAACAC-3’
		R 5’-GAACCATCAAACGGCTCAC-3’
GA2XO2	Solyc07g061730	F 5’-ATTCGCATCTGTATTAGGT-3’
		R 5’-ATGAATCTTTAATCCCTCC-3’
GIS2	Solyc10g080600	F 5’-ATCAAAACGCACATAAAAGAG-3’
		R 5’-TTCACATACAAACCACCACTA-3’
SAMS1	Solyc12g099000	F 5’-CATTGTTGCTAACGGTCTTGC-3’
		R 5’-TCTCCTTGTCAGGGATCTTCC-3’
ERF15	Solyc09g066360	F 5'-GAATGGTGTTCGTGTATGGCTAG-3'
		R 5'-TCTCCACAGGAAAATTAAGTATG-3'
CAB1	Solyc02g070950	F 5’-ATGGGCTATGCTTGGTGCT-3’
		R 5’-TAGTCAAGTCCACCCTCGCT-3’
CAB2	Solyc02g071010	F 5’-CCACTGTAGATGGGCTATGCT-3’
		R 5’-CTCACCAAACTTTACACCGTTG-3’
MYB26	Solyc03g025870	F 5’-GATAAAGAATCACTGGCACTCG-3’
		R 5’-TTTCCCAGGCTTAGTGTGC-3’
RbcS	Solyc02g085950	F 5’-AGACTGAGCACGGATTTGTGT-3’
		R 5’-AAGCCTTCTTTGCCTCCTG-3’
Fba	Solyc02g062340	F 5’-TGAGGAGACACTTTACCAGTCC-3’
		R 5’-GGAACTAAACCCTTGTCAACC-3’
HCF243	Solyc12g014040	F 5’-TTCCCACTTCTCTCAGTCGG-3’
		R 5’-ACAAGTCACCTTCGGAGACG-3’
PsbR	Solyc12g017250	F 5’-GCAAGATGGTGTTGATGCC-3’
		R 5’-GGGACCATTCATCAGGGTTA-3’
PO	Solyc05g052030	F 5’-CCCAAATGAACCCAACTCC -3’
		R 5’-TGGACTGAGGATGGTATCTGAA-3’
Ubiqutin	Solyc07g064130	F 5’-GCCGACTACAACATCCAGAAGG-3’
		R 5’-TGCAACACAGCGAGCTTAACC-3’
Primers for vector construction
SlARF6A promoter-GUS	Solyc12g006340	F 5’- GCGTCGACGTCCACAACCACCGACCATCACC-3’
		R 5’- CCCCCGGGCAAAAAATGTTCACTCCCAAG-3’
RNAi-SlARF6A	Solyc12g006340	F 5’- GCTCTAGATGGAGGATAAGACACACT-3’
		R 5’- GCGTCGACGGAATAACAACAATACAAC-3’
		F 5’- CGAGCTCTGGAGGATAAGACACACT-3’
		R 5’- TCCCCCGGGGGAATAACAACAATACAAC-3’
OE-SlARF6A	Solyc12g006340	F 5’-ATGGCAGCAGGGGAGAAGAA-3’
		R 5’-GTACTCAAGTGACCCCAGGG-3’
SlARF6A-GFP	Solyc12g006340	F 5’-ATGGCAGCAGGGGAGAAGAA-3’
		R 5’-TTAGTACTCAAGTGACCCCA-3’
DB-SlARF6A	Solyc12g006340	F 5’-GGAATTCCATATGATGGCAGCAGGGGAGAAGAA-3’
		R 5’-TCCCCCGGGTTAGTACTCAAGTGACCCCA-3’
pGreenII 62-SK-ARF6A	Solyc07g043620	F 5’-TAGAACTAGTGGATCCATGGCAGCAGGGGAGAAGAA-3’
		R 5’-CGGTATCGATAAGCTTTTAGTACTCAAGTGACCCCA-3’
pGreenII 0800-SlGLK1	Solyc07g053630	F 5’-TATAGGGCGAATTGGATTTCCTTTTTGTTGTTG-3’
		R 5’-TTGGCGTCTTCCATGGCTTTCATTCCTTAGCGTA-3’
pGreenII 0800-ACB2	Solyc02g071010	F 5’-TATAGGGCGAATTGGGTAGAGGAACTTATGGAATG-3’
		R 5’-TTGGCGTCTTCCATGGGTAATGCTACTTGGCAATCT-3’
pGreenII 0800-RbcS	Solyc02g085950	F 5’-TATAGGGCGAATTGGCATCTTCTGGTATGAGAG-3’
		R 5’-TTGGCGTCTTCCATGGTGAAAAAACTCATAGAGG-3’
pGreenII 0800-CAB1	Solyc02g070950.	F 5’-TATAGGGCGAATTGGGAACGGCAGACTTGCTAT-3’
		R 5’-TTGGCGTCTTCCATGGCTATCGAGATCCTACTTG-3’
pGreenII 0800-SAMSI	Solyc12g099000	F 5’-TATAGGGCGAATTGGTCTCTGTGCCATACAAGGAG-3’
		R 5’-TTGGCGTCTTCCATGGGTGTTTCCTCATACTTGCGG-3’
Primers for EMSA
SlGLK1	Solyc07g053630	F 5’- CATGACAACATCATTAAAATGAGACATAAATTTCAGAGGTGGTGCT -3’
		R 5’- AGCACCACCTCTGAAATTTATGTCTCATTTTAATGATGTTGTCATG-3’
		F 5’-CATGACAACATCATTAAAATAAAAAATAAATTTCAGAGGTGGTGCT-3’
		R 5’-AGCACCACCTCTGAAATTTATTTTTTATTTTAATGATGTTGTCATG-3’
CAB1	Solyc02g070950	F 5’-CTACTTGGGCAACCCAAGCTTGGTCCATGCACAGAGCATCTTAGCCATCT-3’
		R 5’-AGATGGCTAAGATGCTCTGTGCATGGACCAAGCTTGGGTTGCCCAAGTAG-3’
		F 5’-CTACTTGGGCAACCCAAGCTTAAAAAAAGCACAGAGCATCTTAGCCATCT-3’
		R 5’-AGATGGCTAAGATGCTCTGTGCTTTTTTTAAGCTTGGGTTGCCCAAGTAG-3’
CAB2	Solyc02g071010	F 5’-AAATAAAGGAATCATCATGCTACTGTCGGCACTAAGTTAAGAGTATTGCT-3’
		R 5’-AGCAATACTCTTAACTTAGTGCCGACAGTAGCATGATGATTCCTTTATTT-3’
		F 5’-AAATAAAGGAATCATCATGCTAAAAAAAAAACTAAGTTAAGAGTATTGCT-3’
		R 5’-AGCAATACTCTTAACTTAGTTTTTTTTTTAGCATGATGATTCCTTTATTT-3’
RbcS	Solyc02g085950	F 5’-TACTACAGCAAATTTCTGTTATTGTCTCCTCCCATTTAGGCTGTTTTGA-3’
		R 5’-TCAAAACAGCCTAAATGGGAGGAGACAATAACAGAAATTTGCTGTAGTA-3’
		F 5’-TACTACAGCAAATTTCTGTTAAAAAAAAATCCCATTTAGGCTGTTTTGA-3’
		R 5’-TCAAAACAGCCTAAATGGGATTTTTTTTTAACAGAAATTTGCTGTAGTA-3’
SAMSI	Solyc12g099000	F 5’-ACAATATATGAAATAGTTACTGTCTCTTTTACCAGGTACTAGAAAA-3’
		R 5’-TTTTCTAGTACCTGGTAAAAGAGACAGTAACTATTTCATATATTGT-3’
		F 5’-ACAATATATGAAATAGTTACAAAAAATTTTACCAGGTACTAGAAAA-3’
		R 5’-TTTTCTAGTACCTGGTAAAATTTTTTGTAACTATTTCATATATTGT-3’
SlARF6A	Solyc12g006340	F 5’-GGTTCCGCGTGGATCCATGCTGCAAAACATTGACTGC-3’
		F 5’-AGTCACGATGCGGCCGCCTAGGCTGCCTCTCCCCT-3’
Primers for ChIP
SlARF6ACHIP	Solyc12g006340	F 5’- GGCCCGGGATGGCAGCAGGGGAGAAGAA-3’
		R 5’- GCGTCGACTTACTTATCATCATCATCCTTGTAATCGTACTCAAGTGACCCCAGGG-3’
SlGLK1	Solyc07g053630	F 5’-GAAGCAGAGTTTACACGA -3’
		R 5’-CATAGTGACAAACGAGA-3’
CAB2	Solyc02g071010	F 5’-ATAGAGACCAGTAGAGGAA-3’
		R 5’-CTTGCTGATTCTGAAGAC-3’
RbcS	Solyc02g085950	F 5’-AACAGCCTAAATGGGAGG-3’
		R 5’-AGATGATGCCAGATGTGG -3’
CAB1	Solyc02g070950.	F 5’-ACCTTTGCCAAGAACCGT-3’
		R 5’-CTTGAACCACACAGCCTCA-3’
SAMSI	Solyc12g099000	F 5’-GTTCAGCAAAGTAAAGCG-3’
		R 5’-GGTGTTTCCTCATACTTGC-3’
