# Supplementary material for: Auxin response factor 6A regulates photosynthesis, sugar accumulation, and fruit development in tomato
Source: Hortic Res. 2019 Jul 11;6:85. doi: 10.1038/s41438-019-0167-x (PMC6804849; doi:10.1038/s41438-019-0167-x)
Supplement: Supplementary file 3 — Table S1 [file 41438_2019_167_MOESM3_ESM.xlsx]

## Sheet: OE-4
DEGs of OE-4 line
GeneID	Means-WT	Means-ARF6A	logFC(ARF6A/WT6)	Up-Down-Regulation(ARF6A/WT)	Description	Blast nr
Solyc01g009510.1.1	44.22	16.5	-1.42223	Down	Unknown Protein (AHRD V1); contains Interpro domain(s) IPR011616 bZIP transcription factor, bZIP-1	-
Solyc01g096670.2.1	11.45	27.255	1.25117	Up	Cytochrome P450	gi|460368382|ref|XP_004230046.1|/0/PREDICTED: cytochrome P450 98A2-like [Solanum lycopersicum]
Solyc06g068620.2.1	34.54	72.67	1.07309	Up	Unknown Protein (AHRD V1)	gi|460392127|ref|XP_004241669.1|/3.71927e-65/PREDICTED: uncharacterized protein LOC101254501 [Solanum lycopersicum]
Solyc07g017970.1.1	55.29	22.31	-1.30933	Down	Thaumatin-like protein (AHRD V1 ***- C1K3P2_PYRPY); contains Interpro domain(s) IPR001938 Thaumatin, pathogenesis-related	gi|225441133|ref|XP_002265852.1|/1.73807e-75/PREDICTED: thaumatin-like protein 1 [Vitis vinifera]
Solyc10g076400.1.1	9.48	1.52	-2.64082	Down	Os03g0291800 protein (Fragment) (AHRD V1 ***- Q0DSS4_ORYSJ); contains Interpro domain(s) IPR004253 Protein of unknown function DUF231, plant	gi|460408563|ref|XP_004249713.1|/0/PREDICTED: uncharacterized protein LOC101268733 [Solanum lycopersicum]
Solyc04g078730.1.1	464.295	184.075	-1.33475	Down	Subtilisin-like protease (AHRD V1 **-- Q38708_ALNGL); contains Interpro domain(s) IPR015500 Peptidase S8, subtilisin-related	gi|460385781|ref|XP_004238580.1|/0/PREDICTED: subtilisin-like protease-like [Solanum lycopersicum]
Solyc03g113550.2.1	12.37	2.1	-2.55838	Down	Transcription factor bHLH79 (AHRD V1 *-*- BH079_ARATH)	gi|460380845|ref|XP_004236164.1|/7.08882e-28/PREDICTED: transcription factor bHLH79-like [Solanum lycopersicum]
Solyc10g005430.2.1	102.82	25.085	-2.03522	Down	Flavoprotein wrbA (AHRD V1 ***- B6U724_MAIZE); contains Interpro domain(s) IPR010089 Flavoprotein WrbA	gi|460405856|ref|XP_004248390.1|/6.115e-106/PREDICTED: flavoprotein WrbA-like [Solanum lycopersicum]
Solyc02g072290.1.1	48.19	15.88	-1.60152	Down	Subtilisin-like protease (AHRD V1 **-- Q9LWA3_SOLLC); contains Interpro domain(s) IPR015500 Peptidase S8, subtilisin-related	gi|460376128|ref|XP_004233852.1|/0/PREDICTED: uncharacterized protein LOC101253557 [Solanum lycopersicum]
Solyc10g050990.1.1	16.265	5.03	-1.69314	Down	Unknown Protein (AHRD V1)	-
Solyc04g054730.2.1	2.04	11.835	2.53642	Up	High affinity sulfate transporter 2 (AHRD V1 **** SUT2_STYHA); contains Interpro domain(s) IPR001902 Sulphate anion transporter	gi|460383412|ref|XP_004237419.1|/0/PREDICTED: sulfate transporter 2.1-like [Solanum lycopersicum]
Solyc10g075070.1.1	885.63	2003.02	1.1774	Up	Non-specific lipid-transfer protein (AHRD V1 ***- A7UGG9_SOLTU); contains Interpro domain(s) IPR013770 Plant lipid transfer protein and hydrophobic protein, helical	gi|460407212|ref|XP_004249048.1|/4.39052e-62/PREDICTED: non-specific lipid-transfer protein 2-like isoform 2 [Solanum lycopersicum]
Solyc11g032060.1.1	61.645	22.815	-1.434	Down	GDSL esterase/lipase At1g71691 (AHRD V1 ***- GDL29_ARATH); contains Interpro domain(s) IPR001087 Lipase, GDSL	gi|460410472|ref|XP_004250652.1|/0/PREDICTED: GDSL esterase/lipase At1g71691-like [Solanum lycopersicum]
Solyc11g071620.1.1	11.415	40.535	1.82824	Up	Aldehyde oxidase (AHRD V1 ***- Q9FV25_SOLLC); contains Interpro domain(s) IPR016208 Aldehyde oxidase/xanthine dehydrogenase	gi|350535414|ref|NP_001234449.1|/0/aldehyde oxidase [Solanum lycopersicum]
Solyc09g063060.2.1	5.83	20.16	1.78993	Up	GDSL esterase/lipase At4g28780 (AHRD V1 ***- GDL67_ARATH); contains Interpro domain(s) IPR001087 Lipase, GDSL	gi|460403654|ref|XP_004247304.1|/0/PREDICTED: GDSL esterase/lipase At4g28780-like [Solanum lycopersicum]
Solyc12g044250.1.1	22.175	8.905	-1.31625	Down	Glyoxylate/hydroxypyruvate reductase B (AHRD V1 **-- GHRB_ERWT9); contains Interpro domain(s) IPR006140 D-isomer specific 2-hydroxyacid dehydrogenase, NAD-binding	gi|460413965|ref|XP_004252345.1|/5.75219e-174/PREDICTED: glyoxylate/hydroxypyruvate reductase A HPR2-like [Solanum lycopersicum]
Solyc09g083030.1.1	30.21	13.08	-1.20766	Down	Myrosinase binding protein (AHRD V1 **-* P93065_BRANA); contains Interpro domain(s) IPR001229 Mannose-binding lectin	gi|460404427|ref|XP_004247684.1|/6.40131e-94/PREDICTED: myrosinase-binding protein-like At3g16440-like [Solanum lycopersicum]
Solyc05g011890.1.1	20.58	8.185	-1.33019	Down	Sulfotransferase family protein (AHRD V1 **** D7LQL2_ARALY); contains Interpro domain(s) IPR000863 Sulfotransferase	gi|460386672|ref|XP_004239020.1|/0/PREDICTED: cytosolic sulfotransferase 12-like [Solanum lycopersicum]
Solyc05g014140.1.1	0.01	8.17	9.67419	Up	B-keto acyl reductase (Fragment) (AHRD V1 ***- O24480_ALLPO)	gi|460386970|ref|XP_004239165.1|/5.37158e-36/PREDICTED: very-long-chain 3-oxoacyl-CoA reductase-like protein At1g24470-like [Solanum lycopersicum]
Solyc12g021140.1.1	5.28	0.01	-9.04439	Down	Sulfotransferase family protein (AHRD V1 ***- D7KQF7_ARALY); contains Interpro domain(s) IPR000863 Sulfotransferase	gi|460416349|ref|XP_004253506.1|/6.31609e-21/PREDICTED: cytosolic sulfotransferase 12-like [Solanum lycopersicum]
Solyc05g006830.2.1	18.985	40.635	1.09786	Up	Thioredoxin H (AHRD V1 ***- Q4U0W0_NICAL); contains Interpro domain(s) IPR015467 Thioredoxin, core	gi|460386125|ref|XP_004238750.1|/7.67041e-63/PREDICTED: thioredoxin H2-like [Solanum lycopersicum]
Solyc09g008670.2.1	40.32	8.705	-2.21158	Down	Threonine ammonia-lyase biosynthetic (AHRD V1 **** B1XNT1_SYNP2); contains Interpro domain(s) IPR000634 Serine/threonine dehydratase, pyridoxal-phosphate-binding site IPR005787 Threonine dehydratase I	gi|135721|sp|P25306.1|THD1_SOLLC/0/RecName: Full=Threonine dehydratase biosynthetic, chloroplastic; AltName: Full=Threonine deaminase; Short=TD; Flags: Precursor
Solyc02g086310.1.1	5.305	269.095	5.66462	Up	Lipid transfer protein (AHRD V1 ***- Q42158_ARATH); contains Interpro domain(s) IPR013770 Plant lipid transfer protein and hydrophobic protein, helical	gi|460373045|ref|XP_004232333.1|/1.32011e-50/PREDICTED: non-specific lipid-transfer protein 2-like [Solanum lycopersicum]
Solyc03g007760.2.1	32.265	13.365	-1.27151	Down	Cell division protease ftsH (AHRD V1 *--- FTSH_SHIFL); contains Interpro domain(s) IPR003959 ATPase, AAA-type, core	gi|460376844|ref|XP_004234206.1|/0/PREDICTED: uncharacterized protein LOC101260609 [Solanum lycopersicum]
Solyc12g098130.1.1	17.21	85.625	2.31478	Up	Unknown Protein (AHRD V1)	gi|255560247|ref|XP_002521141.1|/1.98736e-06/conserved hypothetical protein [Ricinus communis]
Solyc08g005940.1.1	101.305	47.985	-1.07805	Down	Trypsin proteinase inhibitor (AHRD V1 ***- Q1WL38_NICAC)	gi|298713731|emb|CBJ48922.1|/1.38203e-18/cellulosome anchoring protein, cohesin region [Ectocarpus siliculosus]
Solyc07g061710.1.1	12.645	3.275	-1.949	Down	Carboxyl-terminal proteinase (AHRD V1 ***- B6SXW9_MAIZE); contains Interpro domain(s) IPR004314 Protein of unknown function DUF239, plant	gi|460396417|ref|XP_004243770.1|/5.79125e-145/PREDICTED: uncharacterized protein LOC101248219 [Solanum lycopersicum]
Solyc03g080180.2.1	19.44	65.045	1.74241	Up	O-methyltransferase (AHRD V1 **** Q9LWB8_9ROSI); contains Interpro domain(s) IPR016461 O-methyltransferase, COMT, eukaryota	gi|460378539|ref|XP_004235028.1|/0/PREDICTED: caffeic acid 3-O-methyltransferase-like [Solanum lycopersicum]
Solyc03g120040.2.1	8.53	52.395	2.61881	Up	Os01g0611000 protein (Fragment) (AHRD V1 ***- Q0JLB5_ORYSJ); contains Interpro domain(s) IPR006946 Protein of unknown function DUF642	gi|460379941|ref|XP_004235717.1|/0/PREDICTED: uncharacterized protein LOC101252763 [Solanum lycopersicum]
Solyc02g080530.2.1	401.845	193.325	-1.05561	Down	Peroxidase (AHRD V1 **** C7DYB2_9ERIC); contains Interpro domain(s) IPR002016 Haem peroxidase, plant/fungal/bacterial	gi|460373822|ref|XP_004232712.1|/6.99598e-180/PREDICTED: peroxidase 42-like [Solanum lycopersicum]
Solyc04g076770.2.1	0.01	25.795	11.3329	Up	Peroxidase (AHRD V1 ***- Q94IQ0_TOBAC); contains Interpro domain(s) IPR002016 Haem peroxidase, plant/fungal/bacterial	gi|460384658|ref|XP_004238027.1|/0/PREDICTED: peroxidase 9-like [Solanum lycopersicum]
Solyc11g065930.1.1	53.01	24.17	-1.13305	Down	Xanthine dehydrogenase/oxidase (AHRD V1 ***- A9YL93_RABIT); contains Interpro domain(s) IPR016208 Aldehyde oxidase/xanthine dehydrogenase	gi|460411097|ref|XP_004250951.1|/0/PREDICTED: xanthine dehydrogenase 1-like [Solanum lycopersicum]
Solyc05g009520.1.1	3.145	13.81	2.13458	Up	Genomic DNA chromosome 3 P1 clone MPE11 (AHRD V1 ***- Q9LUA5_ARATH)	gi|460386506|ref|XP_004238939.1|/1.27416e-90/PREDICTED: uncharacterized protein LOC101257561 [Solanum lycopersicum]
Solyc11g011100.1.1	246.805	54.435	-2.18077	Down	Unknown Protein (AHRD V1)	-
Solyc01g009860.2.1	36.23	14.065	-1.36508	Down	NAC domain transcription factor (AHRD V1 **** Q5DM36_WHEAT); contains Interpro domain(s) IPR003441 No apical meristem (NAM) protein	gi|350538023|ref|NP_001233811.1|/5.59624e-133/uncharacterized protein LOC100147720 [Solanum lycopersicum]
Solyc10g049370.1.1	43.845	16.305	-1.4271	Down	Pectinesterase (AHRD V1 **** B9HAG5_POPTR); contains Interpro domain(s) IPR000070 Pectinesterase, catalytic	gi|460406954|ref|XP_004248923.1|/0/PREDICTED: probable pectinesterase/pectinesterase inhibitor 12-like [Solanum lycopersicum]
Solyc11g011570.1.1	10.565	2.15	-2.29688	Down	RING finger protein 44 (AHRD V1 *--- RNF44_DANRE); contains Interpro domain(s) IPR011016 Zinc finger, RING-CH-type	gi|460409570|ref|XP_004250211.1|/1.80511e-148/PREDICTED: E3 ubiquitin-protein ligase RING1-like [Solanum lycopersicum]
Solyc02g070840.1.1	7.135	0.415	-4.10373	Down	Unknown Protein (AHRD V1)	gi|460376174|ref|XP_004233874.1|/7.21801e-06/PREDICTED: F-box/kelch-repeat protein At3g23880-like [Solanum lycopersicum]
Solyc10g077080.1.1	556.53	159.235	-1.8053	Down	Alpha-L-arabinofuranosidase (AHRD V1 ***- Q76LU4_SOLLC); contains Interpro domain(s) IPR017853 Glycoside hydrolase, catalytic core	gi|460407327|ref|XP_004249104.1|/0/PREDICTED: alpha-L-arabinofuranosidase 1-like [Solanum lycopersicum]
Solyc02g091930.2.1	61.805	27.745	-1.1555	Down	Homeobox-leucine zipper protein 22 (AHRD V1 ***- D7MA03_ARALY); contains Interpro domain(s) IPR003106 Leucine zipper, homeobox-associated	gi|460372275|ref|XP_004231956.1|/1.23086e-151/PREDICTED: homeobox-leucine zipper protein HAT22-like [Solanum lycopersicum]
Solyc10g005170.1.1	22.335	9	-1.31131	Down	Purine permease (AHRD V1 *--* B6TET5_MAIZE); contains Interpro domain(s) IPR004853 Protein of unknown function DUF250	gi|460406104|ref|XP_004248513.1|/0/PREDICTED: probable purine permease 4-like [Solanum lycopersicum]
Solyc11g069070.1.1	20.56	4.1	-2.32614	Down	Metal ion binding protein (AHRD V1 *-*- B6U064_MAIZE); contains Interpro domain(s) IPR006121 Heavy metal transport/detoxification protein	gi|460411418|ref|XP_004251109.1|/1.55917e-61/PREDICTED: uncharacterized protein LOC101249986 isoform 2 [Solanum lycopersicum]
Solyc09g082350.1.1	0.53	8.915	4.07217	Up	Vicilin-like protein (Fragment) (AHRD V1 **-- Q9SEW4_9ROSI); contains Interpro domain(s) IPR011051 Cupin, RmlC-type	gi|460404401|ref|XP_004247671.1|/9.3309e-52/PREDICTED: vicilin-like antimicrobial peptides 2-2-like [Solanum lycopersicum]
Solyc09g008830.2.1	39.19	13.42	-1.5461	Down	Os01g0318400 protein (Fragment) (AHRD V1 *-*- Q7XXQ7_ORYSJ)	gi|460402156|ref|XP_004246580.1|/4.87859e-62/PREDICTED: uncharacterized protein LOC101248512 [Solanum lycopersicum]
Solyc12g013750.1.1	45.84	13.555	-1.75778	Down	Mannan endo-1,4-beta-mannosidase 3 (AHRD V1 ***- MAN3_SOLLC); contains Interpro domain(s) IPR013781 Glycoside hydrolase, subgroup, catalytic core	gi|75263005|sp|Q9FUQ6.1|MAN3_SOLLC/3.85186e-50/RecName: Full=Mannan endo-1,4-beta-mannosidase 3; AltName: Full=Beta-mannanase 3; AltName: Full=Endo-beta-1,4-mannanase 3; AltName: Full=LeMAN3; Flags: Precursor
Solyc03g025800.2.1	69.12	30.475	-1.18148	Down	Os03g0111400 protein (Fragment) (AHRD V1 *-*- Q0DVV0_ORYSJ); contains Interpro domain(s) IPR006121 Heavy metal transport/detoxification protein	gi|395146532|gb|AFN53686.1|/2.3947e-18/putative metal ion-binding protein [Linum usitatissimum]
Solyc05g015470.1.1	17.685	37.48	1.08359	Up	Drought-induced protein 1 (AHRD V1 ***- Q6XPS8_9FABA)	gi|460387067|ref|XP_004239212.1|/6.74443e-31/PREDICTED: uncharacterized protein LOC101243890 [Solanum lycopersicum]
Solyc08g065780.1.1	1634.55	542.715	-1.59063	Down	Vacuolar processing enzyme (AHRD V1 **-- Q9SMD0_SOLLC); contains Interpro domain(s) IPR001096 Peptidase C13, legumain	gi|460399179|ref|XP_004245119.1|/0/PREDICTED: vacuolar-processing enzyme-like [Solanum lycopersicum]
Solyc10g006500.2.1	0.605	20.99	5.11662	Up	Glycosyltransferase (AHRD V1 ***- B9IK47_POPTR); contains Interpro domain(s) IPR002495 Glycosyl transferase, family 8	gi|460405738|ref|XP_004248332.1|/0/PREDICTED: probable galacturonosyltransferase 12-like [Solanum lycopersicum]
Solyc04g078720.1.1	27.375	9.96	-1.45864	Down	Subtilisin-like protease (AHRD V1 **-- Q38708_ALNGL); contains Interpro domain(s) IPR015500 Peptidase S8, subtilisin-related	gi|460385779|ref|XP_004238579.1|/0/PREDICTED: subtilisin-like protease-like [Solanum lycopersicum]
Solyc09g014310.2.1	10.59	50.81	2.26241	Up	Desiccation-related protein PCC13-62 (AHRD V1 ***- B4G1G1_MAIZE)	gi|460401660|ref|XP_004246335.1|/1.38102e-176/PREDICTED: desiccation-related protein PCC13-62-like [Solanum lycopersicum]
Solyc09g084450.2.1	100.475	6.92	-3.85992	Down	Chymotrypsin inhibitor-2 (AHRD V1 *-*- A8V3P8_HORVD); contains Interpro domain(s) IPR000864 Proteinase inhibitor I13, potato inhibitor I	gi|460404371|ref|XP_004247656.1|/9.18105e-48/PREDICTED: wound-induced proteinase inhibitor 1-like [Solanum lycopersicum]
Solyc07g007150.1.1	31.22	90.425	1.53425	Up	Unknown Protein (AHRD V1)	gi|460412783|ref|XP_004251777.1|/2.91177e-29/PREDICTED: uncharacterized protein LOC101250190 [Solanum lycopersicum]
Solyc12g043050.1.1	1.285	12.78	3.31405	Up	Unknown Protein (AHRD V1); contains Interpro domain(s) IPR019185 Integral membrane protein SYS1-related	gi|255574562|ref|XP_002528192.1|/9.95853e-06/conserved hypothetical protein [Ricinus communis]
Solyc01g090520.2.1	14.85	2.48	-2.58205	Down	Unknown Protein (AHRD V1)	-
Solyc12g099930.1.1	16.085	38.21	1.24823	Up	Serine-glyoxylate aminotransferase (AHRD V1 ***- Q3S2I1_SPIPO); contains Interpro domain(s) IPR000192 Aminotransferase, class V/Cysteine desulfurase	gi|365222886|gb|AEW69795.1|/0/Hop-interacting protein THI032 [Solanum lycopersicum]
Solyc02g014860.2.1	8.895	25.465	1.51745	Up	Chaperone protein DnaJ (AHRD V1 *-*- D2QAE1_BIFDB); contains Interpro domain(s) IPR003095 Heat shock protein DnaJ	gi|460371345|ref|XP_004231500.1|/0/PREDICTED: uncharacterized protein LOC101265380 [Solanum lycopersicum]
Solyc06g064840.2.1	215.22	106.795	-1.01097	Down	Agamous MADS-box transcription factor (AHRD V1 ***- B2CDE2_9ASPA); contains Interpro domain(s) IPR002487 Transcription factor, K-box	gi|460392605|ref|XP_004241906.1|/2.62067e-101/PREDICTED: agamous-like MADS-box protein AGL11-like [Solanum lycopersicum]
Solyc08g079870.1.1	18.56	41.07	1.14589	Up	Subtilisin-like protease (AHRD V1 **-- Q9LWA3_SOLLC); contains Interpro domain(s) IPR015500 Peptidase S8, subtilisin-related IPR000209 Peptidase S8 and S53, subtilisin, kexin, sedolisin	gi|350536267|ref|NP_001233982.1|/0/subtilisin-like protease precursor [Solanum lycopersicum]
Solyc10g080550.1.1	26.475	10.05	-1.39744	Down	Os06g0207500 protein (Fragment) (AHRD V1 ***- Q0DDQ9_ORYSJ); contains Interpro domain(s) IPR004253 Protein of unknown function DUF231, plant	gi|460407703|ref|XP_004249290.1|/0/PREDICTED: uncharacterized protein LOC101264473 [Solanum lycopersicum]
Solyc12g014040.1.1	14.03	2.755	-2.34839	Down	Chloroplast protein HCF243 (AHRD V1 ***- Q9LIM5_ARATH)	gi|460412981|ref|XP_004251874.1|/3.11688e-130/PREDICTED: uncharacterized protein LOC101254764 [Solanum lycopersicum]
Solyc08g066040.1.1	40.46	17.17	-1.23661	Down	Oleosin (AHRD V1 ***- Q8LL70_THECC); contains Interpro domain(s) IPR000136 Oleosin	gi|460399717|ref|XP_004245383.1|/2.87651e-45/PREDICTED: oleosin 16 kDa-like [Solanum lycopersicum]
Solyc02g092680.1.1	443.04	123.26	-1.84573	Down	Subtilisin-like protease (AHRD V1 ***- A9XG40_TOBAC); contains Interpro domain(s) IPR015500 Peptidase S8, subtilisin-related	gi|460372164|ref|XP_004231902.1|/0/PREDICTED: subtilisin-like protease-like [Solanum lycopersicum]
Solyc02g084440.2.1	483.42	1221.87	1.33774	Up	Fructose-bisphosphate aldolase (AHRD V1 ***- Q9SXX4_NICPA); contains Interpro domain(s) IPR000741 Fructose-bisphosphate aldolase, class-I	gi|460373309|ref|XP_004232463.1|/0/PREDICTED: probable fructose-bisphosphate aldolase 2, chloroplastic-like [Solanum lycopersicum]
Solyc09g014240.2.1	1.93	10.145	2.3941	Up	Laccase 1a (AHRD V1 **** B9IG56_POPTR); contains Interpro domain(s) IPR017761 Laccase	gi|460401668|ref|XP_004246339.1|/0/PREDICTED: laccase-4-like [Solanum lycopersicum]
Solyc02g065570.1.1	20.62	3.495	-2.56068	Down	DVL1 (AHRD V1 **-- Q6X5V0_ARATH); contains Interpro domain(s) IPR012552 DVL	gi|356523702|ref|XP_003530474.1|/3.58827e-11/PREDICTED: uncharacterized protein LOC100793631 [Glycine max]
Solyc01g112230.2.1	30.88	322.68	3.38536	Up	PGPS/NH21 (AHRD V1 **-- Q9ZTM1_PETHY); contains Interpro domain(s) IPR000316 Plant EC metallothionein-like protein, family 15	gi|460370517|ref|XP_004231099.1|/3.97991e-37/PREDICTED: EC protein homolog 2-like isoform 1 [Solanum lycopersicum]
Solyc01g058510.1.1	1.45	9.17	2.66087	Up	Unknown Protein (AHRD V1)	-
Solyc03g095970.2.1	7.29	36.315	2.31657	Up	3-beta hydroxysteroid dehydrogenase (AHRD V1 ***- Q5Q1I5_9LAMI); contains Interpro domain(s) IPR002347 Glucose/ribitol dehydrogenase	gi|460378967|ref|XP_004235238.1|/1.96027e-139/PREDICTED: short-chain dehydrogenase reductase 3b-like [Solanum lycopersicum]
Solyc03g097870.2.1	18.5	3.18	-2.54043	Down	MtN3-like protein (AHRD V1 **-- Q9LUE3_ARATH); contains Interpro domain(s) IPR018179 RAG1-activating protein 1 homologue	gi|460379148|ref|XP_004235326.1|/1.35573e-152/PREDICTED: bidirectional sugar transporter SWEET11-like [Solanum lycopersicum]
Solyc08g075660.1.1	4.09	0.01	-8.67596	Down	Unknown Protein (AHRD V1)	-
Solyc04g007310.1.1	35.45	8.01	-2.14591	Down	Thaumatin-like protein (AHRD V1 ***- C1K3P2_PYRPY); contains Interpro domain(s) IPR001938 Thaumatin, pathogenesis-related	gi|460382959|ref|XP_004237203.1|/6.08995e-146/PREDICTED: thaumatin-like protein 1a-like [Solanum lycopersicum]
Solyc12g015800.1.1	0.54	21.14	5.29087	Up	RING finger family protein (AHRD V1 ***- D6RU92_SILLA); contains Interpro domain(s) IPR018957 Zinc finger, C3HC4 RING-type	gi|460413113|ref|XP_004251940.1|/0/PREDICTED: E3 ubiquitin-protein ligase At4g11680-like [Solanum lycopersicum]
Solyc12g006110.1.1	1.035	14.625	3.82073	Up	Fasciclin-like arabinogalactan protein 19 (AHRD V1 ***- A9XTM4_GOSHI); contains Interpro domain(s) IPR000782 FAS1 domain	gi|460412297|ref|XP_004251538.1|/0/PREDICTED: fasciclin-like arabinogalactan protein 2-like [Solanum lycopersicum]
Solyc02g072050.1.1	306.595	67.92	-2.17443	Down	Os05g0272200 protein (Fragment) (AHRD V1 *-*- Q0DJJ5_ORYSJ)	gi|460376583|ref|XP_004234077.1|/0/PREDICTED: uncharacterized protein LOC101247696 [Solanum lycopersicum]
Solyc02g088320.2.1	1.835	11.365	2.63075	Up	cDNA clone J075153F01 full insert sequence (AHRD V1 **-- B7F9A7_ORYSJ); contains Interpro domain(s) IPR009769 Protein of unknown function DUF1336	gi|460372772|ref|XP_004232199.1|/0/PREDICTED: uncharacterized protein LOC101246299 [Solanum lycopersicum]
Solyc08g078890.1.1	15.185	250.96	4.04674	Up	At2g10940-like protein (Fragment) (AHRD V1 *-*- B3SKI0_ARAHA); contains Interpro domain(s) IPR013770 Plant lipid transfer protein and hydrophobic protein, helical	gi|460400457|ref|XP_004245751.1|/3.20264e-27/PREDICTED: uncharacterized protein LOC101251115 [Solanum lycopersicum]
Solyc02g093090.1.1	2.12	36.045	4.08766	Up	Expressed protein (Fragment) (AHRD V1 *-*- B3VV20_POPTN); contains Interpro domain(s) IPR006514 Protein of unknown function DUF579, plant	gi|460372096|ref|XP_004231869.1|/2.49947e-158/PREDICTED: protein IRX15-like [Solanum lycopersicum]
Solyc09g005770.1.1	33.81	398.77	3.56003	Up	F-box family protein (AHRD V1 ***- B9HCS6_POPTR); contains Interpro domain(s) IPR001810 Cyclin-like F-box	gi|460402866|ref|XP_004246931.1|/0/PREDICTED: F-box/kelch-repeat protein At3g06240-like [Solanum lycopersicum]
Solyc09g083380.2.1	34.8	14.575	-1.25559	Down	Histone H1 (AHRD V1 *-*- B6TC95_MAIZE); contains Interpro domain(s) IPR005818 Histone H1/H5	gi|460404357|ref|XP_004247649.1|/2.68431e-22/PREDICTED: uncharacterized protein LOC101245495 [Solanum lycopersicum]
Solyc11g006230.1.1	214.365	91.325	-1.23099	Down	Calcium-responsive transactivator (AHRD V1 *--- CREST_XENLA); contains Interpro domain(s) IPR007726 SSXT	gi|460408983|ref|XP_004249920.1|/2.65622e-56/PREDICTED: GRF1-interacting factor 1-like [Solanum lycopersicum]
Solyc05g010700.1.1	92.725	21.305	-2.12177	Down	Unknown Protein (AHRD V1)	gi|460386655|ref|XP_004239012.1|/2.65646e-22/PREDICTED: UDP-glycosyltransferase 89A2-like [Solanum lycopersicum]
Solyc01g006540.2.1	10.785	29.515	1.45242	Up	Lipoxygenase (AHRD V1 **** Q96573_SOLLC); contains Interpro domain(s) IPR001246 Lipoxygenase, plant	gi|350538039|ref|NP_001233812.1|/0/lipoxygenase [Solanum lycopersicum]
Solyc03g111930.2.1	0.01	5.38	9.07146	Up	Cytochrome P450	gi|460381089|ref|XP_004236285.1|/0/PREDICTED: cytochrome P450 71A2-like [Solanum lycopersicum]
Solyc02g091380.1.1	0.995	9.435	3.24525	Up	Unknown Protein (AHRD V1)	gi|296087172|emb|CBI33546.3|/5.06041e-18/unnamed protein product [Vitis vinifera]
Solyc11g020730.1.1	3.975	15.62	1.97437	Up	Unknown Protein (AHRD V1)	gi|460409993|ref|XP_004250417.1|/2.81364e-24/PREDICTED: putative lipase YOR059C-like [Solanum lycopersicum]
Solyc04g078520.2.1	29.705	12.765	-1.21851	Down	Uncharacterized basic helix-loop-helix protein At1g06150 (AHRD V1 *-*- Y1615_ARATH)	gi|460384865|ref|XP_004238127.1|/0/PREDICTED: uncharacterized protein LOC101246050 [Solanum lycopersicum]
Solyc06g068130.2.1	43.255	193.16	2.15886	Up	TPR domain protein (AHRD V1 *-*- B6U810_MAIZE); contains Interpro domain(s) IPR011990 Tetratricopeptide-like helical	gi|460392180|ref|XP_004241695.1|/5.02887e-105/PREDICTED: uncharacterized protein LOC101262926 [Solanum lycopersicum]
Solyc03g098700.1.1	303.28	137.35	-1.14279	Down	Cysteine protease inhibitor 8 (Fragment) (AHRD V1 ***- CPI8_SOLTU); contains Interpro domain(s) IPR002160 Proteinase inhibitor I3, Kunitz legume	gi|460379317|ref|XP_004235410.1|/1.13895e-112/PREDICTED: cysteine protease inhibitor 8-like [Solanum lycopersicum]
Solyc10g012110.1.1	867.455	219.6	-1.98191	Down	Non-specific lipid-transfer protein (AHRD V1 ***- A9NKV1_PICSI); contains Interpro domain(s) IPR013770 Plant lipid transfer protein and hydrophobic protein, helical	gi|460405180|ref|XP_004248054.1|/1.20121e-43/PREDICTED: non-specific lipid-transfer protein C, cotyledon-specific isoform-like [Solanum lycopersicum]
Solyc11g006890.1.1	6.69	30.33	2.18067	Up	Unknown Protein (AHRD V1)	gi|460409064|ref|XP_004249960.1|/2.28765e-66/PREDICTED: transmembrane protein 234 homolog isoform 2 [Solanum lycopersicum]
Solyc09g074430.2.1	36.615	15.6	-1.23089	Down	Monooxygenase (AHRD V1 ***- B5GNT3_STRCL); contains Interpro domain(s) IPR000103 Pyridine nucleotide-disulphide oxidoreductase, class-II	gi|260177094|gb|ACX33890.1|/0/flavin monooxygenase-like protein [Solanum lycopersicum]
Solyc09g089580.2.1	22.89	89.46	1.96653	Up	1-aminocyclopropane-1-carboxylate oxidase-like protein (AHRD V1 **-* Q9LTH8_ARATH); contains Interpro domain(s) IPR005123 Oxoglutarate and iron-dependent oxygenase	gi|119640|sp|P10967.1|ACCH3_SOLLC/0/RecName: Full=1-aminocyclopropane-1-carboxylate oxidase homolog; AltName: Full=Protein E8
Solyc10g086180.1.1	30.405	13.23	-1.2005	Down	Phenylalanine ammonia-lyase (AHRD V1 ***- D2CFQ1_9SOLA); contains Interpro domain(s) IPR005922 Phenylalanine ammonia-lyase	gi|460408248|ref|XP_004249558.1|/0/PREDICTED: phenylalanine ammonia-lyase-like [Solanum lycopersicum]
Solyc06g036050.2.1	205.48	102.57	-1.00239	Down	60S ribosomal protein L36 (AHRD V1 ***- B9I1L9_POPTR); contains Interpro domain(s) IPR000509 Ribosomal protein L36e	gi|460390205|ref|XP_004240729.1|/1.05369e-55/PREDICTED: 60S ribosomal protein L36-2-like [Solanum lycopersicum]
Solyc09g092390.2.1	248.325	525.47	1.08138	Up	Adenosylhomocysteinase (AHRD V1 **** Q2XTD0_SOLTU); contains Interpro domain(s) IPR000043 S-adenosyl-L-homocysteine hydrolase	gi|460404838|ref|XP_004247887.1|/0/PREDICTED: adenosylhomocysteinase-like isoform 1 [Solanum lycopersicum]
Solyc09g010080.2.1	59.665	13.515	-2.14232	Down	Beta-fructofuranosidase, insoluble isoenzyme 1 (AHRD V1 ***- INV1_DAUCA); contains Interpro domain(s) IPR001362 Glycoside hydrolase, family 32	gi|350537131|ref|NP_001234793.1|/0/beta-fructofuranosidase [Solanum lycopersicum]
Solyc01g091170.2.1	28.63	10.23	-1.48472	Down	Agmatinase (AHRD V1 ***- Q1IPT1_ACIBL); contains Interpro domain(s) IPR016160 Aldehyde dehydrogenase, conserved site IPR006035 Ureohydrolase	gi|350538867|ref|NP_001233851.1|/0/arginase 2 [Solanum lycopersicum]
Solyc06g074040.1.1	2.085	10.6	2.34594	Up	NHL1 (Fragment) (AHRD V1 **-- B0LZH6_ARATH); contains Interpro domain(s) IPR010847 Harpin-induced 1	gi|460391465|ref|XP_004241341.1|/1.17751e-108/PREDICTED: uncharacterized protein At1g08160-like [Solanum lycopersicum]
Solyc01g067510.2.1	27.805	6.535	-2.08909	Down	Receptor-like kinase (AHRD V1 **** A7VM36_MARPO); contains Interpro domain(s) IPR002290 Serine/threonine protein kinase	gi|460366679|ref|XP_004229207.1|/0/PREDICTED: serine/threonine-protein kinase-like protein ACR4-like [Solanum lycopersicum]
Solyc04g071620.2.1	31	69.445	1.1636	Up	ASR4 (Fragment) (AHRD V1 *-*- Q2QJU1_SOLLC); contains Interpro domain(s) IPR003496 ABA/WDS induced protein	gi|68500726|gb|AAY98032.1|/1.39914e-46/ASR4 [Solanum lycopersicum]
Solyc05g010080.2.1	34.035	249.195	2.87218	Up	Unknown Protein (AHRD V1)	gi|460386589|ref|XP_004238980.1|/3.20398e-12/PREDICTED: uncharacterized protein LOC101245253 [Solanum lycopersicum]
Solyc01g081370.2.1	55.355	15.71	-1.81703	Down	Aspartic proteinase nepenthesin I (AHRD V1 **-- A9ZMF9_NEPAL); contains Interpro domain(s) IPR001461 Peptidase A1	gi|460367455|ref|XP_004229589.1|/0/PREDICTED: aspartic proteinase CDR1-like [Solanum lycopersicum]
Solyc07g021530.2.1	3.035	15.35	2.33847	Up	Unknown Protein (AHRD V1)	-
Solyc01g108450.2.1	843.61	274.815	-1.61812	Down	Serine carboxypeptidase 1 (AHRD V1 **** B6SW38_MAIZE); contains Interpro domain(s) IPR001563 Peptidase S10, serine carboxypeptidase	gi|460369923|ref|XP_004230806.1|/0/PREDICTED: serine carboxypeptidase II-3-like [Solanum lycopersicum]
Solyc10g075150.1.1	4.36	27.265	2.64465	Up	Non-specific lipid-transfer protein (AHRD V1 **** Q9ZPI9_CAPAN); contains Interpro domain(s) IPR013770 Plant lipid transfer protein and hydrophobic protein, helical	gi|460407218|ref|XP_004249051.1|/3.37341e-62/PREDICTED: non-specific lipid-transfer protein 2-like isoform 2 [Solanum lycopersicum]
Solyc02g070950.1.1	7.975	20.805	1.38337	Up	Chlorophyll a/b binding protein (AHRD V1 **** Q41422_SOLTU); contains Interpro domain(s) IPR001344 Chlorophyll A-B binding protein	gi|115819|sp|P07370.1|CB2B_SOLLC/2.48688e-145/RecName: Full=Chlorophyll a-b binding protein 1B, chloroplastic; AltName: Full=LHCII type I CAB-1B; Short=LHCP; Flags: Precursor
Solyc11g017450.1.1	52.34	9.15	-2.51607	Down	Xyloglucan endotransglucosylase/hydrolase (AHRD V1 ***- D7URZ1_DIACA); contains Interpro domain(s) IPR000757 Glycoside hydrolase, family 16	gi|359495999|ref|XP_003635130.1|/8.10439e-67/PREDICTED: putative xyloglucan endotransglucosylase/hydrolase protein 1-like [Vitis vinifera]
Solyc07g064790.2.1	63.635	286.38	2.17004	Up	Unknown Protein (AHRD V1)	gi|460397092|ref|XP_004244102.1|/3.66653e-24/PREDICTED: uncharacterized protein LOC101268887 [Solanum lycopersicum]
Solyc02g088390.2.1	180.9	78.42	-1.2059	Down	Blue copper-like protein (AHRD V1 *--- B8Y8A0_GOSHI); contains Interpro domain(s) IPR003245 Plastocyanin-like	gi|460372760|ref|XP_004232193.1|/7.71963e-94/PREDICTED: lamin-like protein-like [Solanum lycopersicum]
Solyc07g062360.1.1	44.425	17.22	-1.36729	Down	Unknown Protein (AHRD V1)	gi|460397640|ref|XP_004244375.1|/2.60847e-38/PREDICTED: uncharacterized protein LOC101249386 [Solanum lycopersicum]
Solyc04g077580.2.1	10.57	0.78	-3.76036	Down	Unknown Protein (AHRD V1); contains Interpro domain(s) IPR009438 Phytosulfokine	gi|460384764|ref|XP_004238079.1|/1.27026e-29/PREDICTED: phytosulfokines 3-like [Solanum lycopersicum]
Solyc03g120860.2.1	13.13	2.525	-2.37851	Down	Early nodulin-like protein 1 (AHRD V1 *--- B6TP28_MAIZE); contains Interpro domain(s) IPR008972 Cupredoxin	gi|460381323|ref|XP_004236400.1|/1.12494e-77/PREDICTED: early nodulin-like protein 1-like [Solanum lycopersicum]
Solyc01g090730.2.1	32.715	12.835	-1.34987	Down	Squamosa promoter binding protein 1 (AHRD V1 *-*- Q1MU24_PHYPA); contains Interpro domain(s) IPR004333 Transcription factor, SBP-box	gi|460367834|ref|XP_004229775.1|/4.37705e-151/PREDICTED: squamosa promoter-binding-like protein 8-like [Solanum lycopersicum]
Solyc10g007800.2.1	16.3	86.705	2.41124	Up	Meiosis 5 (AHRD V1 *-*- B6T5X0_MAIZE)	gi|460405491|ref|XP_004248209.1|/2.37502e-45/PREDICTED: uncharacterized protein LOC101250930 [Solanum lycopersicum]
Solyc12g017250.1.1	1.46	23.995	4.03869	Up	photosystem II polypeptide (AHRD V1 ***- Q6V7X5_TRIPR); contains Interpro domain(s) IPR006814 Photosystem II protein PsbR	gi|460413136|ref|XP_004251951.1|/8.19023e-64/PREDICTED: photosystem II 10 kDa polypeptide, chloroplastic-like isoform 1 [Solanum lycopersicum]
Solyc04g078750.2.1	40.9	17.055	-1.26191	Down	Harpin-induced protein (AHRD V1 ***- B6TDG9_MAIZE); contains Interpro domain(s) IPR010847 Harpin-induced 1	gi|460384891|ref|XP_004238140.1|/2.84158e-146/PREDICTED: uncharacterized protein LOC101250111 isoform 1 [Solanum lycopersicum]
Solyc01g095330.2.1	39.09	83.645	1.09748	Up	Unknown Protein (AHRD V1)	gi|460368215|ref|XP_004229963.1|/1.31688e-112/PREDICTED: BAG family molecular chaperone regulator 6-like [Solanum lycopersicum]
Solyc03g096040.2.1	9.47	66.15	2.8043	Up	Mitochondrial peroxiredoxin (1-Cys Prx) with thioredoxin peroxidase activity (AHRD V1 **** C4QX37_PICPG); contains Interpro domain(s) IPR000866 Alkyl hydroperoxide reductase/ Thiol specific antioxidant/ Mal allergen	gi|460378975|ref|XP_004235242.1|/1.19405e-125/PREDICTED: 1-Cys peroxiredoxin A-like [Solanum lycopersicum]
Solyc06g059870.1.1	162.47	26.96	-2.59128	Down	Unknown Protein (AHRD V1)	-
Solyc01g097510.2.1	48.05	23.09	-1.05727	Down	Annexin 3 (AHRD V1 ***- A9X4R3_BRAJU); contains Interpro domain(s) IPR015472 Annexin like protein IPR001464 Annexin	gi|460368503|ref|XP_004230105.1|/1.2883e-177/PREDICTED: annexin D3-like [Solanum lycopersicum]
Solyc04g070970.2.1	2.53	21.085	3.05901	Up	ABC transporter G family member 22 (AHRD V1 **** AB22G_ARATH); contains Interpro domain(s) IPR003439 ABC transporter-like	gi|460384128|ref|XP_004237766.1|/0/PREDICTED: ABC transporter G family member 22-like [Solanum lycopersicum]
Solyc02g093980.2.1	42.26	20.19	-1.06565	Down	Os12g0236050 protein (Fragment) (AHRD V1 *-*- C7J9Q6_ORYSJ)	gi|460371936|ref|XP_004231790.1|/0/PREDICTED: uncharacterized protein LOC101246002 [Solanum lycopersicum]
Solyc07g049130.1.1	20.44	8.055	-1.34344	Down	Zinc ion binding protein (AHRD V1 **** D7KGI2_ARALY); contains Interpro domain(s) IPR006734 Protein of unknown function DUF597	gi|460396610|ref|XP_004243864.1|/1.73386e-95/PREDICTED: uncharacterized protein LOC101259955 [Solanum lycopersicum]
Solyc01g096860.1.1	44.09	19.94	-1.14479	Down	AP2-like ethylene-responsive transcription factor At1g16060 (AHRD V1 *-*- AP2L1_ARATH); contains Interpro domain(s) IPR001471 Pathogenesis-related transcriptional factor and ERF, DNA-binding	gi|460370787|ref|XP_004231231.1|/0/PREDICTED: ethylene-responsive transcription factor WRI1-like [Solanum lycopersicum]
Solyc01g106990.1.1	9.7	1.755	-2.46651	Down	Endo-1 4-beta-xylanase (AHRD V1 **-- B6SW51_MAIZE); contains Interpro domain(s) IPR013781 Glycoside hydrolase, subgroup, catalytic core	gi|460371102|ref|XP_004231384.1|/0/PREDICTED: uncharacterized protein LOC101254648 [Solanum lycopersicum]
Solyc02g068620.1.1	234.17	50.865	-2.20281	Down	Unknown Protein (AHRD V1)	-
Solyc01g090360.2.1	1.45	94.675	6.02886	Up	Non-specific lipid-transfer protein (AHRD V1 ***- B9RD07_RICCO); contains Interpro domain(s) IPR013770 Plant lipid transfer protein and hydrophobic protein, helical	gi|460367790|ref|XP_004229753.1|/7.09927e-50/PREDICTED: non-specific lipid-transfer protein AP10-like [Solanum lycopersicum]
Solyc02g032940.2.1	135.855	67.78	-1.00314	Down	Aspartic proteinase (AHRD V1 **-* Q8L6A8_THECC); contains Interpro domain(s) IPR001461 Peptidase A1	gi|460371586|ref|XP_004231616.1|/0/PREDICTED: aspartic proteinase A1-like [Solanum lycopersicum]
Solyc11g061700.1.1	159.755	46.725	-1.77359	Down	Acetyl-CoA carboxylase-like protein (AHRD V1 *-*- Q8ABH3_BACTN); contains Interpro domain(s) IPR012878 Protein of unknown function DUF1680	gi|460411864|ref|XP_004251324.1|/0/PREDICTED: uncharacterized protein LOC101267484 [Solanum lycopersicum]
Solyc07g056540.2.1	11.3	57.73	2.353	Up	L-lactate dehydrogenase (AHRD V1 ***- C0S8Q7_PARBP); contains Interpro domain(s) IPR012133 Alpha-hydroxy acid dehydrogenase, FMN-dependent	gi|460395233|ref|XP_004243189.1|/0/PREDICTED: peroxisomal (S)-2-hydroxy-acid oxidase GLO1 [Solanum lycopersicum]
Solyc10g086570.2.1	23.49	7.415	-1.66353	Down	Palmitoyltransferase PFA4 (AHRD V1 **-- B6TA04_MAIZE); contains Interpro domain(s) IPR001594 Zinc finger, DHHC-type	gi|350537805|ref|NP_001234311.1|/5.68901e-47/uncharacterized protein LOC778362 [Solanum lycopersicum]
Solyc03g119100.1.1	31.525	83.27	1.4013	Up	Terminal flower 1 (Fragment) (AHRD V1 **-- B3VT07_9ROSA); contains Interpro domain(s) IPR008914 Phosphatidylethanolamine-binding protein PEBP	gi|460380142|ref|XP_004235817.1|/8.50994e-100/PREDICTED: protein MOTHER of FT and TF 1-like [Solanum lycopersicum]
Solyc07g054860.1.1	23.755	65.43	1.46172	Up	Aromatic amino acid decarboxylase (AHRD V1 **** D4NUX2_CIMRA); contains Interpro domain(s) IPR010977 Aromatic-L-amino-acid decarboxylase	gi|460395460|ref|XP_004243301.1|/0/PREDICTED: aromatic-L-amino-acid decarboxylase-like isoform 1 [Solanum lycopersicum]
Solyc10g085250.1.1	16.265	3.835	-2.08447	Down	Unknown Protein (AHRD V1)	gi|460408787|ref|XP_004249823.1|/5.85411e-06/PREDICTED: UDP-glycosyltransferase 76E1-like [Solanum lycopersicum]
Solyc03g020070.2.1	60.41	16.2	-1.89879	Down	Proteinase inhibitor II (AHRD V1 ***- Q3S483_SOLTU); contains Interpro domain(s) IPR003465 Proteinase inhibitor I20, Pin2	gi|460377098|ref|XP_004234332.1|/4.44061e-63/PREDICTED: wound-induced proteinase inhibitor 2-like [Solanum lycopersicum]
Solyc10g080920.1.1	9.52	0.235	-5.34023	Down	Myb family transcription factor (Fragment) (AHRD V1 ***- D7KSM0_ARALY); contains Interpro domain(s) IPR017884 SANT, eukarya	gi|460407764|ref|XP_004249320.1|/3.26222e-49/PREDICTED: protein RADIALIS-like 1-like [Solanum lycopersicum]
Solyc08g075800.1.1	0.315	19.025	5.9164	Up	Acyl-CoA synthetase/AMP-acid ligase II (AHRD V1 **** Q2W3Z0_MAGSA); contains Interpro domain(s) IPR000873 AMP-dependent synthetase and ligase	gi|460401376|ref|XP_004246201.1|/0/PREDICTED: probable acyl-activating enzyme 1, peroxisomal-like [Solanum lycopersicum]
Solyc10g078890.1.1	33.78	3.1	-3.44583	Down	Peroxidase (AHRD V1 ***- A9PD65_POPTR); contains Interpro domain(s) IPR002016 Haem peroxidase, plant/fungal/bacterial	gi|460407476|ref|XP_004249178.1|/4.28297e-170/PREDICTED: peroxidase 15-like [Solanum lycopersicum]
Solyc03g098240.2.1	10.78	43.81	2.0229	Up	Glutamate decarboxylase (AHRD V1 **** B6TV07_MAIZE); contains Interpro domain(s) IPR010107 Glutamate decarboxylase	gi|171854577|dbj|BAG16479.1|/0/glutamate decarboxylase isoform1 [Solanum lycopersicum]
Solyc06g084020.2.1	648.475	198.235	-1.70984	Down	Histone H1 (AHRD V1 *-*- O65820_SOLLC); contains Interpro domain(s) IPR005818 Histone H1/H5	gi|350536329|ref|NP_001233985.1|/2.14665e-40/histone H1 [Solanum lycopersicum]
Solyc01g081250.2.1	75.35	30.755	-1.29279	Down	Glutathione-S-transferase (AHRD V1 ***- A3FMP5_SOLLC); contains Interpro domain(s) IPR004046 Glutathione S-transferase, C-terminal	gi|460367324|ref|XP_004229524.1|/4.53999e-79/PREDICTED: glutathione transferase GST 23-like [Solanum lycopersicum]
Solyc12g099430.1.1	52.845	168.76	1.67513	Up	Epoxide hydrolase 1 (AHRD V1 ***- D8L7V7_PRUPE); contains Interpro domain(s) IPR000639 Epoxide hydrolase-like	gi|460415130|ref|XP_004252913.1|/0/PREDICTED: bifunctional epoxide hydrolase 2-like [Solanum lycopersicum]
Solyc03g098450.2.1	17.79	4.165	-2.09468	Down	Protein Kinase interacting protein (AHRD V1 ***- B6TI58_MAIZE); contains Interpro domain(s) IPR011684 KIP1-like	gi|460379468|ref|XP_004235484.1|/0/PREDICTED: uncharacterized protein LOC101266916 [Solanum lycopersicum]
Solyc09g092520.2.1	82.68	18.35	-2.17176	Down	Xyloglucan endotransglucosylase/hydrolase 8 (AHRD V1 **** C0IRG7_ACTDE); contains Interpro domain(s) IPR016455 Xyloglucan endotransglucosylase/hydrolase	gi|460404859|ref|XP_004247897.1|/6.3307e-167/PREDICTED: brassinosteroid-regulated protein BRU1 [Solanum lycopersicum]
Solyc03g080100.2.1	212.59	76.845	-1.46805	Down	Copper-translocating P-type ATPase (AHRD V1 *--- Q3JHP1_BURP1); contains Interpro domain(s) IPR006121 Heavy metal transport/detoxification protein	gi|460378551|ref|XP_004235034.1|/1.29135e-120/PREDICTED: uncharacterized protein LOC101253261 [Solanum lycopersicum]
Solyc01g097930.2.1	22.65	3.24	-2.80545	Down	Cysteine synthase (AHRD V1 ***- Q9FSF5_TOBAC); contains Interpro domain(s) IPR005859 Cysteine synthase A	gi|460368549|ref|XP_004230128.1|/6.13221e-166/PREDICTED: cysteine synthase-like [Solanum lycopersicum]
Solyc01g111230.2.1	12.18	39.26	1.68855	Up	Disease resistance response like protein (AHRD V1 ***- Q9SZP7_ARATH); contains Interpro domain(s) IPR004265 Plant disease resistance response protein	gi|460370339|ref|XP_004231010.1|/7.81426e-99/PREDICTED: disease resistance response protein 206-like [Solanum lycopersicum]
Solyc12g006350.1.1	82.86	527.28	2.66982	Up	Auxin response factor 6 (AHRD V1 **** C7FFK5_SOLLC); contains Interpro domain(s) IPR003340 Transcriptional factor B3	gi|460413337|ref|XP_004252046.1|/3.28331e-106/PREDICTED: auxin response factor 6-like [Solanum lycopersicum]
Solyc00g071180.2.1	5.4	0.215	-4.65055	Down	Cysteine proteinase inhibitor (AHRD V1 *-** Q2VY67_9ERIC); contains Interpro domain(s) IPR000010 Proteinase inhibitor I25, cystatin	gi|460416117|ref|XP_004253396.1|/4.80464e-125/PREDICTED: multicystatin, partial [Solanum lycopersicum]
Solyc02g068870.1.1	38.71	4.16	-3.21805	Down	Unknown Protein (AHRD V1)	-
Solyc11g007050.1.1	125.625	30.195	-2.05674	Down	Proteinase inhibitor 1 (AHRD V1 ***- ICI1_SOLTU); contains Interpro domain(s) IPR000864 Proteinase inhibitor I13, potato inhibitor I	gi|116831272|gb|ABK28590.1|/2.55996e-09/unknown [Arabidopsis thaliana]
Solyc09g010020.2.1	16.1	3.21	-2.32642	Down	1-aminocyclopropane-1-carboxylate oxidase-like protein (AHRD V1 **-* Q9LTH8_ARATH); contains Interpro domain(s) IPR005123 Oxoglutarate and iron-dependent oxygenase	gi|460401986|ref|XP_004246496.1|/0/PREDICTED: 1-aminocyclopropane-1-carboxylate oxidase homolog 1-like [Solanum lycopersicum]
Solyc10g012130.1.1	608.84	181.185	-1.7486	Down	Non-specific lipid-transfer protein (AHRD V1 **** A9NJW5_PICSI); contains Interpro domain(s) IPR013770 Plant lipid transfer protein and hydrophobic protein, helical	gi|460405946|ref|XP_004248435.1|/1.68975e-53/PREDICTED: non-specific lipid-transfer protein 9-like [Solanum lycopersicum]
Solyc09g097770.2.1	94.895	21.655	-2.13163	Down	Cell wall protein (AHRD V1 ***- Q40142_SOLLC); contains Interpro domain(s) IPR010800 Glycine rich	gi|350539555|ref|NP_001234188.1|/8.7e-10/cell wall protein precursor [Solanum lycopersicum]
Solyc11g068630.1.1	0.265	98.675	8.54055	Up	Unknown Protein (AHRD V1)	-
Solyc02g071620.2.1	4.575	22.94	2.32602	Up	GDSL esterase/lipase At1g29670 (AHRD V1 ***- GDL15_ARATH); contains Interpro domain(s) IPR001087 Lipase, GDSL	gi|460374407|ref|XP_004233002.1|/0/PREDICTED: GDSL esterase/lipase At1g29670-like [Solanum lycopersicum]
Solyc01g104860.2.1	8.405	198.04	4.5584	Up	Peroxidase (AHRD V1 **** Q5K4K5_GOSHI); contains Interpro domain(s) IPR002016 Haem peroxidase, plant/fungal/bacterial	gi|460369538|ref|XP_004230619.1|/1.0627e-171/PREDICTED: peroxidase 43-like [Solanum lycopersicum]
Solyc10g054010.1.1	84.93	35.625	-1.25338	Down	BZIP transcription factor (AHRD V1 ***- C0KYN1_SOLLC); contains Interpro domain(s) IPR011700 Basic leucine zipper	gi|460406492|ref|XP_004248698.1|/3.37618e-73/PREDICTED: ocs element-binding factor 1-like [Solanum lycopersicum]
Solyc06g069150.1.1	7.21	20.09	1.47841	Up	Genomic DNA chromosome 3 P1 clone MPE11 (AHRD V1 *-*- Q9LUA5_ARATH)	gi|460380166|ref|XP_004235829.1|/1.70244e-57/PREDICTED: uncharacterized protein LOC101261213 [Solanum lycopersicum]
Solyc02g078140.2.1	30.35	11.335	-1.42091	Down	Protein kinase (AHRD V1 ***- Q39886_SOYBN); contains Interpro domain(s) IPR002290 Serine/threonine protein kinase	gi|460374169|ref|XP_004232884.1|/0/PREDICTED: serine/threonine-protein kinase HT1-like [Solanum lycopersicum]
Solyc09g007830.2.1	18.515	5.085	-1.86437	Down	Cytokinin riboside 5&apos;-monophosphate phosphoribohydrolase LOG (AHRD V1 **-- LOG_ORYSJ); contains Interpro domain(s) IPR005269 Conserved hypothetical protein CHP00730	gi|460402309|ref|XP_004246656.1|/2.17386e-120/PREDICTED: cytokinin riboside 5'-monophosphate phosphoribohydrolase LOG3-like [Solanum lycopersicum]
Solyc00g265510.1.1	692.255	23070.1	5.05858	Up	Unknown Protein (AHRD V1)	-
Solyc06g072130.2.1	92.515	218.97	1.24297	Up	Aquaporin (AHRD V1 ***- D6BRE1_9ROSI); contains Interpro domain(s) IPR012269 Aquaporin	gi|460391757|ref|XP_004241485.1|/2.53055e-140/PREDICTED: probable aquaporin TIP3-2-like [Solanum lycopersicum]
Solyc04g080740.1.1	72.35	32.745	-1.14372	Down	BZIP transcription factor family protein (AHRD V1 **-- D7KSN7_ARALY); contains Interpro domain(s) IPR011700 Basic leucine zipper	gi|460385213|ref|XP_004238299.1|/7.30193e-73/PREDICTED: ocs element-binding factor 1-like [Solanum lycopersicum]
Solyc07g007250.2.1	184.23	405.535	1.13832	Up	Metallocarboxypeptidase inhibitor (AHRD V1 ***- MCPI_SOLLC); contains Interpro domain(s) IPR004231 Proteinase inhibitor I37, carboxypeptidase A	gi|350535352|ref|NP_001233934.1|/2.767e-40/metallocarboxypeptidase inhibitor precursor [Solanum lycopersicum]
Solyc05g052860.2.1	3.13	12.47	1.99423	Up	Os12g0581300 protein (Fragment) (AHRD V1 *-*- Q0IMB2_ORYSJ); contains Interpro domain(s) IPR006873 Protein of unknown function DUF620	gi|460388536|ref|XP_004239923.1|/0/PREDICTED: uncharacterized protein LOC101252286 [Solanum lycopersicum]
Solyc03g098410.1.1	63.335	27.76	-1.19	Down	Os04g0566000 protein (Fragment) (AHRD V1 *-*- Q0JAZ6_ORYSJ)	gi|460379283|ref|XP_004235393.1|/3.34202e-46/PREDICTED: uncharacterized protein LOC101256751 [Solanum lycopersicum]
Solyc09g008970.1.1	56.985	25.27	-1.17316	Down	Unknown Protein (AHRD V1)	gi|460402132|ref|XP_004246568.1|/5.83831e-75/PREDICTED: uncharacterized protein LOC101245195 [Solanum lycopersicum]
Solyc02g082290.2.1	82.22	36.96	-1.15352	Down	MORC family CW-type zinc finger 3 (AHRD V1 **-- Q4VBZ9_HUMAN); contains Interpro domain(s) IPR003594 ATP-binding region, ATPase-like	gi|460375940|ref|XP_004233760.1|/0/PREDICTED: MORC family CW-type zinc finger protein 3-like [Solanum lycopersicum]
Solyc05g045670.2.1	25.595	87.505	1.7735	Up	Glucose-6-phosphate/phosphate translocator 2 (AHRD V1 **** Q84Y17_SOLTU); contains Interpro domain(s) IPR004696 Tpt phosphate/phosphoenolpyruvate translocator	gi|460388988|ref|XP_004240145.1|/0/PREDICTED: glucose-6-phosphate/phosphate translocator 2, chloroplastic-like [Solanum lycopersicum]
Solyc06g062430.2.1	127.925	36.08	-1.82603	Down	Inositol oxygenase (AHRD V1 **** A5FF81_FLAJ1); contains Interpro domain(s) IPR007828 Protein of unknown function DUF706	gi|460392697|ref|XP_004241951.1|/0/PREDICTED: inositol oxygenase 1-like [Solanum lycopersicum]
Solyc01g079400.2.1	24.68	8.89	-1.47309	Down	Os06g0207500 protein (Fragment) (AHRD V1 ***- Q0DDQ9_ORYSJ); contains Interpro domain(s) IPR004253 Protein of unknown function DUF231, plant	gi|460367046|ref|XP_004229386.1|/0/PREDICTED: uncharacterized protein LOC101266450 [Solanum lycopersicum]
Solyc11g062220.1.1	49.78	23.755	-1.06734	Down	Novel protein containing a PHD-finger domain (Fragment) (AHRD V1 *--- Q07G27_XENTR); contains Interpro domain(s) IPR018144 Plus-3 domain, subgroup	gi|460411890|ref|XP_004251337.1|/0/PREDICTED: zinc finger CCCH domain-containing protein 19-like [Solanum lycopersicum]
Solyc02g072240.2.1	0.845	19.325	4.51537	Up	Cellulose synthase (AHRD V1 **** Q6J8W9_9ROSI); contains Interpro domain(s) IPR005150 Cellulose synthase	gi|460374451|ref|XP_004233024.1|/0/PREDICTED: cellulose synthase A catalytic subunit 8 [UDP-forming]-like [Solanum lycopersicum]
Solyc01g103860.2.1	21.845	4.505	-2.2777	Down	Ch-cobra (AHRD V1 ***- B7S746_CUNLA); contains Interpro domain(s) IPR006918 Glycosyl-phosphatidyl inositol-anchored, plant	gi|460370999|ref|XP_004231334.1|/0/PREDICTED: COBRA-like protein 6-like [Solanum lycopersicum]
Solyc07g061730.2.1	14.19	4.53	-1.64729	Down	Gibberellin 2-oxidase (AHRD V1 **** A4GVL9_SOLLC); contains Interpro domain(s) IPR005123 Oxoglutarate and iron-dependent oxygenase	gi|350536409|ref|NP_001234757.1|/0/gibberellin 2-oxidase [Solanum lycopersicum]
Solyc02g088190.2.1	23.185	7.305	-1.66624	Down	MYB transcription factor (AHRD V1 *-** Q6R098_ARATH); contains Interpro domain(s) IPR015495 Myb transcription factor	gi|460372799|ref|XP_004232212.1|/0/PREDICTED: uncharacterized protein LOC101250177 [Solanum lycopersicum]
Solyc07g053590.2.1	0.515	19.31	5.22863	Up	NAC domain protein IPR003441 (AHRD V1 ***- B9MYC7_POPTR); contains Interpro domain(s) IPR003441 No apical meristem (NAM) protein	gi|460395629|ref|XP_004243384.1|/8.45137e-162/PREDICTED: NAC domain-containing protein 8-like [Solanum lycopersicum]
Solyc08g074680.2.1	17.635	3.265	-2.43329	Down	Polyphenol oxidase (AHRD V1 *-*- Q41428_SOLTU); contains Interpro domain(s) IPR002227 Tyrosinase	gi|1172578|sp|Q08304.1|PPOB_SOLLC/0/RecName: Full=Polyphenol oxidase B, chloroplastic; Short=PPO; AltName: Full=Catechol oxidase; Flags: Precursor
Solyc12g089170.1.1	30.675	4.41	-2.79821	Down	Myb family transcription factor (Fragment) (AHRD V1 ***- D7KSM0_ARALY); contains Interpro domain(s) IPR017877 MYB-like	gi|460414969|ref|XP_004252833.1|/1.21134e-35/PREDICTED: protein RADIALIS-like 5-like [Solanum lycopersicum]
Solyc02g087110.2.1	0.89	10.115	3.50655	Up	Alpha-dioxygenase (AHRD V1 **-- Q5GQ66_PEA); contains Interpro domain(s) IPR002007 Haem peroxidase, animal	gi|460372941|ref|XP_004232281.1|/0/PREDICTED: alpha-dioxygenase 1-like [Solanum lycopersicum]
Solyc03g095350.1.1	0.01	9.055	9.82257	Up	Unknown Protein (AHRD V1)	gi|460378916|ref|XP_004235213.1|/7.24815e-09/PREDICTED: quinone oxidoreductase-like protein 2 homolog [Solanum lycopersicum]
Solyc05g013660.2.1	22.725	8.185	-1.47323	Down	Lysine ketoglutarate reductase trans-splicing related 1 (AHRD V1 ***- B6TJT7_MAIZE); contains Interpro domain(s) IPR007877 Protein of unknown function DUF707	gi|460386907|ref|XP_004239135.1|/0/PREDICTED: uncharacterized protein LOC101244185 [Solanum lycopersicum]
Solyc04g008290.2.1	39.13	16.21	-1.27139	Down	Microtubule-associated protein MAP65-1a (AHRD V1 **** C0JA45_ORYPU); contains Interpro domain(s) IPR007145 MAP65/ASE1	gi|460382372|ref|XP_004236913.1|/0/PREDICTED: 65-kDa microtubule-associated protein 6-like [Solanum lycopersicum]
Solyc08g080720.2.1	34.625	16.27	-1.0896	Down	Selenoprotein H (AHRD V1 *-*- A8JGP7_CHLRE); contains Interpro domain(s) IPR011893 SelT/selW/selH selenoprotein	gi|460400203|ref|XP_004245625.1|/2.46996e-64/PREDICTED: selenoprotein H-like [Solanum lycopersicum]
Solyc06g076060.1.1	6.615	0.01	-9.3696	Down	Unknown Protein (AHRD V1)	gi|147777115|emb|CAN65561.1|/2.78471e-08/hypothetical protein VITISV_034985 [Vitis vinifera]
Solyc10g012120.1.1	368.845	122.405	-1.59135	Down	Non-specific lipid-transfer protein (AHRD V1 -*** A9NKV1_PICSI); contains Interpro domain(s) IPR013770 Plant lipid transfer protein and hydrophobic protein, helical	gi|460405948|ref|XP_004248436.1|/1.09149e-52/PREDICTED: non-specific lipid-transfer protein-like [Solanum lycopersicum]
Solyc08g074750.2.1	80.93	37.03	-1.12798	Down	Zinc finger protein 706 (AHRD V1 -**- C3KIH7_ANOFI); contains Interpro domain(s) IPR015023 Protein of unknown function DUF1909	gi|460401081|ref|XP_004246058.1|/1.73449e-32/PREDICTED: zinc finger protein 706-like [Solanum lycopersicum]
Solyc07g055440.1.1	25.095	7.65	-1.71387	Down	Cytochrome P450	gi|460395382|ref|XP_004243262.1|/0/PREDICTED: secologanin synthase-like [Solanum lycopersicum]
Solyc02g087870.2.1	36.61	15.52	-1.23811	Down	Uncharacterized ABC transporter ATP-binding protein/permease C9B6.09c (AHRD V1 *--* YNT9_SCHPO); contains Interpro domain(s) IPR001140 ABC transporter, transmembrane region	gi|350535719|ref|NP_001234209.1|/0/L04 [Solanum lycopersicum]
Solyc04g058000.1.1	27.335	10.39	-1.39555	Down	Laccase (AHRD V1 ***- Q38757_ACEPS); contains Interpro domain(s) IPR001117 Multicopper oxidase, type 1	gi|460383737|ref|XP_004237574.1|/1.9005e-99/PREDICTED: laccase-21-like [Solanum lycopersicum]
Solyc09g072600.1.1	5.39	0.01	-9.07414	Down	Actin depolymerizing factor 6 (AHRD V1 ***- Q8H9D5_SOLTU); contains Interpro domain(s) IPR002108 Actin-binding, cofilin/tropomyosin type	gi|460404093|ref|XP_004247519.1|/9.77734e-17/PREDICTED: actin-depolymerizing factor-like [Solanum lycopersicum]
Solyc06g054320.1.1	26.185	9.99	-1.39018	Down	Disease resistance response (AHRD V1 ***- D7L1G4_ARALY); contains Interpro domain(s) IPR004265 Plant disease resistance response protein	gi|460390885|ref|XP_004241055.1|/3.5428e-89/PREDICTED: uncharacterized protein LOC101262426 [Solanum lycopersicum]
Solyc05g005360.1.1	4.24	16.725	1.97987	Up	Nuclear transcription factor Y subunit B-6 (AHRD V1 *-** B6UH02_MAIZE); contains Interpro domain(s) IPR003957 Transcription factor, CBFA/NFYB, DNA topoisomerase	gi|460387354|ref|XP_004239342.1|/1.46189e-110/PREDICTED: nuclear transcription factor Y subunit B-6-like [Solanum lycopersicum]
Solyc04g078900.2.1	13.425	3.225	-2.05755	Down	Cytochrome P450	gi|350536713|ref|NP_001234517.1|/0/ABA 8'-hydroxylase [Solanum lycopersicum]
Solyc10g005100.2.1	152.6	51.425	-1.56921	Down	Salt stress root protein RS1 (AHRD V1 **-- SRS1_ORYSJ); contains Interpro domain(s) IPR008469 DREPP plasma membrane polypeptide	gi|460405902|ref|XP_004248413.1|/2.36648e-63/PREDICTED: plasma membrane-associated cation-binding protein 1-like isoform 1 [Solanum lycopersicum]
Solyc10g011660.2.1	59.345	25.37	-1.226	Down	GH3 family protein (AHRD V1 ***- B9GQG9_POPTR); contains Interpro domain(s) IPR004993 GH3 auxin-responsive promoter	gi|460405222|ref|XP_004248075.1|/0/PREDICTED: probable indole-3-acetic acid-amido synthetase GH3.5-like [Solanum lycopersicum]
Solyc09g082850.1.1	13.42	1.065	-3.65546	Down	Unknown Protein (AHRD V1)	-
Solyc08g080780.2.1	29.865	12.195	-1.29217	Down	SKIP interacting protein 24 (Fragment) (AHRD V1 *--- B8Q8B0_ORYSI)	gi|460400191|ref|XP_004245619.1|/0/PREDICTED: uncharacterized protein LOC101262335 [Solanum lycopersicum]
Solyc09g059610.2.1	11.18	853.025	6.2536	Up	Unknown Protein (AHRD V1); contains Interpro domain(s) IPR010800 Glycine rich	gi|460403184|ref|XP_004247075.1|/8.2861e-129/PREDICTED: uncharacterized protein LOC101252428 [Solanum lycopersicum]
Solyc10g049580.1.1	3.045	19.92	2.7097	Up	Unknown Protein (AHRD V1)	gi|460406643|ref|XP_004248771.1|/1.86284e-08/PREDICTED: uncharacterized protein LOC101258110 [Solanum lycopersicum]
Solyc10g085090.1.1	0.27	15.515	5.84456	Up	Laccase 1a (AHRD V1 **** B9IG56_POPTR); contains Interpro domain(s) IPR017761 Laccase	gi|460408299|ref|XP_004249583.1|/0/PREDICTED: laccase-4-like [Solanum lycopersicum]
Solyc01g081060.2.1	44.78	18.52	-1.27377	Down	Xyloglucan endotransglucosylase/hydrolase 14 (AHRD V1 **** C0IRH3_ACTDE); contains Interpro domain(s) IPR016455 Xyloglucan endotransglucosylase/hydrolase	gi|350535805|ref|NP_001234470.1|/0/xyloglucan endotransglucosylase-hydrolase XTH5 precursor [Solanum lycopersicum]
Solyc07g006380.2.1	238.725	81.285	-1.55429	Down	Defensin-like protein (AHRD V1 ***- Q948T3_PYRPY); contains Interpro domain(s) IPR008177 Gamma Purothionin	gi|924624|gb|AAA80496.1|/2.65427e-48/flower-specific gamma-thionin-like protein/acidic protein precursor [Solanum lycopersicum]
Solyc12g098540.1.1	23.16	4.52	-2.35724	Down	Ectonucleoside triphosphate diphosphohydrolase 6 (AHRD V1 **-- Q6YHK4_CAVPO); contains Interpro domain(s) IPR000407 Nucleoside phosphatase GDA1/CD39	gi|460415266|ref|XP_004252980.1|/0/PREDICTED: apyrase-like [Solanum lycopersicum]
Solyc06g073450.2.1	163.4	63.63	-1.36063	Down	Os11g0282300 protein (Fragment) (AHRD V1 *-*- Q0ITA9_ORYSJ); contains Interpro domain(s) IPR012881 Protein of unknown function DUF1685	gi|460391573|ref|XP_004241395.1|/4.33117e-84/PREDICTED: uncharacterized protein LOC101248208 [Solanum lycopersicum]
Solyc10g085890.1.1	38	17.96	-1.08121	Down	Unknown Protein (AHRD V1)	gi|460408370|ref|XP_004249618.1|/4.00864e-23/PREDICTED: UDP-glycosyltransferase 73C4-like isoform 1 [Solanum lycopersicum]
Solyc05g007480.1.1	25.16	9.39	-1.42193	Down	Phytochrome kinase substrate 1 (AHRD V1 ***- D7LQB9_ARALY)	gi|460386213|ref|XP_004238794.1|/0/PREDICTED: protein PHYTOCHROME KINASE SUBSTRATE 1-like [Solanum lycopersicum]
Solyc01g099370.2.1	13.98	36.95	1.40221	Up	SRC2 homolog (Fragment) (AHRD V1 ***- B3IYJ9_9SOLA); contains Interpro domain(s) IPR018029 C2 membrane targeting protein	gi|460368736|ref|XP_004230221.1|/6.78685e-106/PREDICTED: uncharacterized protein LOC101248717 isoform 1 [Solanum lycopersicum]
Solyc11g069330.1.1	53.485	150.49	1.49246	Up	Arabidopsis thaliana genomic DNA chromosome 5 P1 clone MOK16 (AHRD V1 **-- Q9LYW6_ARATH)	gi|460411453|ref|XP_004251125.1|/0/PREDICTED: uncharacterized protein LOC101255858 [Solanum lycopersicum]
Solyc02g071760.2.1	1.835	10.71	2.54511	Up	DUF1264 domain protein (AHRD V1 **-- A1CBM4_ASPCL); contains Interpro domain(s) IPR010686 Protein of unknown function DUF1264	gi|460374427|ref|XP_004233012.1|/2.44322e-142/PREDICTED: uncharacterized protein LOC101263866 [Solanum lycopersicum]
Solyc10g081800.1.1	6.62	29.545	2.15801	Up	Phosphatidylglycerol/phosphatidylinositol transfer protein (AHRD V1 ***- C5M4G5_CANTT); contains Interpro domain(s) IPR003172 MD-2-related lipid-recognition	gi|460407924|ref|XP_004249399.1|/1.1913e-85/PREDICTED: putative phosphatidylglycerol/phosphatidylinositol transfer protein DDB_G0282179-like [Solanum lycopersicum]
Solyc10g075050.1.1	24.985	60.16	1.26774	Up	Non-specific lipid-transfer protein (AHRD V1 ***- A7UGG9_SOLTU); contains Interpro domain(s) IPR013770 Plant lipid transfer protein and hydrophobic protein, helical	gi|460407200|ref|XP_004249042.1|/1.15536e-38/PREDICTED: non-specific lipid-transfer protein 1-like [Solanum lycopersicum]
Solyc01g107250.2.1	8.96	28.655	1.67722	Up	LRR receptor-like serine/threonine-protein kinase, RLP	gi|460369732|ref|XP_004230711.1|/7.50063e-121/PREDICTED: somatic embryogenesis receptor kinase 1-like [Solanum lycopersicum]
Solyc07g041920.2.1	9.49	1.17	-3.0199	Down	Cathepsin L-like cysteine proteinase (AHRD V1 **-* A7LJ78_DERVA); contains Interpro domain(s) IPR013128 Peptidase C1A, papain	gi|460396286|ref|XP_004243707.1|/1.85328e-135/PREDICTED: cysteine proteinase 3-like [Solanum lycopersicum]
Solyc01g066760.2.1	19.335	4.26	-2.18229	Down	Unknown Protein (AHRD V1)	gi|460366758|ref|XP_004229246.1|/5.06416e-29/PREDICTED: uncharacterized protein LOC101255730 [Solanum lycopersicum]
Solyc09g090620.1.1	7.265	0.43	-4.07855	Down	CC-NBS-LRR class disease resistance protein (AHRD V1 ***- C6FF62_SOYBN)	gi|359486503|ref|XP_003633451.1|/5.40796e-12/PREDICTED: probable disease resistance protein RDL6/RF9-like [Vitis vinifera]
Solyc12g056690.1.1	1.41	9.28	2.71843	Up	Serine/threonine-protein phosphatase 7 long form homolog (AHRD V1 **-- PPP7L_ARATH); contains Interpro domain(s) IPR019557 Aminotransferase-like, plant mobile domain	gi|460410334|ref|XP_004250585.1|/0/PREDICTED: serine/threonine-protein phosphatase 7 long form homolog [Solanum lycopersicum]
Solyc05g051260.2.1	2135.66	582.935	-1.87328	Down	Endo-1 4-beta-xylanase (AHRD V1 **-- B6SW51_MAIZE); contains Interpro domain(s) IPR013781 Glycoside hydrolase, subgroup, catalytic core	gi|460388761|ref|XP_004240033.1|/0/PREDICTED: endo-1,4-beta-xylanase Z-like [Solanum lycopersicum]
Solyc02g078400.2.1	57.795	23.425	-1.3029	Down	Allantoinase (AHRD V1 **** Q6S4R9_ROBPS); contains Interpro domain(s) IPR017593 Allantoinase	gi|460374121|ref|XP_004232860.1|/0/PREDICTED: probable allantoinase 1-like isoform 1 [Solanum lycopersicum]
Solyc09g005780.1.1	96.47	46.06	-1.06657	Down	Unknown Protein (AHRD V1)	gi|460402864|ref|XP_004246930.1|/1.80424e-31/PREDICTED: UDP-glucuronic acid decarboxylase 1-like [Solanum lycopersicum]
Solyc03g031940.2.1	25.39	9.325	-1.44508	Down	Acyl-CoA synthetase/AMP-acid ligase II (AHRD V1 **** D0C359_9GAMM); contains Interpro domain(s) IPR000873 AMP-dependent synthetase and ligase	gi|460377432|ref|XP_004234497.1|/0/PREDICTED: probable acyl-activating enzyme 9-like [Solanum lycopersicum]
Solyc08g083500.1.1	66.115	28.805	-1.19866	Down	cytochrome P450	gi|460401254|ref|XP_004246141.1|/0/PREDICTED: flavonoid 3'-monooxygenase-like [Solanum lycopersicum]
Solyc08g076250.1.1	115.405	30.945	-1.89893	Down	Cytochrome P450	gi|460400846|ref|XP_004245943.1|/0/PREDICTED: premnaspirodiene oxygenase-like [Solanum lycopersicum]
Solyc01g006870.2.1	49.995	23.335	-1.09929	Down	cDNA clone J023119C16 full insert sequence (AHRD V1 *-*- B7F733_ORYSJ)	gi|460365439|ref|XP_004228609.1|/0/PREDICTED: uncharacterized protein LOC101243920 [Solanum lycopersicum]
Solyc02g089150.2.1	38.24	17.55	-1.12361	Down	MAPprotein kinase-like protein (AHRD V1 **-- Q6YW97_ORYSJ); contains Interpro domain(s) IPR017946 PLC-like phosphodiesterase, TIM beta/alpha-barrel domain	gi|460372646|ref|XP_004232139.1|/0/PREDICTED: PI-PLC X domain-containing protein At5g67130-like [Solanum lycopersicum]
Solyc08g042010.2.1	16.095	4.22	-1.9313	Down	Exostosin family protein (AHRD V1 ***- D7M3X2_ARALY); contains Interpro domain(s) IPR004263 Exostosin-like	gi|460398901|ref|XP_004244985.1|/0/PREDICTED: probable glycosyltransferase At5g25310-like [Solanum lycopersicum]
Solyc01g100710.2.1	5.905	20.7	1.80962	Up	Unknown Protein (AHRD V1)	gi|460368937|ref|XP_004230321.1|/3.12736e-36/PREDICTED: uncharacterized protein LOC101253429 [Solanum lycopersicum]
Solyc04g078640.1.1	5.4	24.945	2.20772	Up	Ethylene-responsive transcription factor 5 (AHRD V1 *-*- EF102_ARATH); contains Interpro domain(s) IPR001471 Pathogenesis-related transcriptional factor and ERF, DNA-binding	gi|460384883|ref|XP_004238136.1|/5.21263e-71/PREDICTED: ethylene-responsive transcription factor ERF010-like [Solanum lycopersicum]
Solyc08g005020.2.1	130.89	61.225	-1.09616	Down	Unknown Protein (AHRD V1)	-
Solyc07g006460.1.1	25.615	3.475	-2.8819	Down	Aspartic proteinase nepenthesin I (AHRD V1 **-- A9ZMF9_NEPAL); contains Interpro domain(s) IPR001461 Peptidase A1	gi|460394858|ref|XP_004243007.1|/0/PREDICTED: aspartic proteinase nepenthesin-1-like [Solanum lycopersicum]
Solyc08g006870.2.1	33.82	13.74	-1.29949	Down	BZIP domain class transcription factor (AHRD V1 **-- D9ZIQ8_MALDO); contains Interpro domain(s) IPR004249 NPH3	gi|460397957|ref|XP_004244531.1|/0/PREDICTED: BTB/POZ domain-containing protein NPY1-like [Solanum lycopersicum]
Solyc09g005630.2.1	0.645	7.945	3.62268	Up	Os03g0291800 protein (Fragment) (AHRD V1 **-- Q0DSS4_ORYSJ); contains Interpro domain(s) IPR004253 Protein of unknown function DUF231, plant	gi|460402500|ref|XP_004246750.1|/0/PREDICTED: uncharacterized protein LOC101248326 [Solanum lycopersicum]
Solyc01g090350.2.1	3.665	23.095	2.6557	Up	Non-specific lipid-transfer protein (AHRD V1 ***- B9RD07_RICCO); contains Interpro domain(s) IPR013770 Plant lipid transfer protein and hydrophobic protein, helical	gi|460367788|ref|XP_004229752.1|/1.5176e-53/PREDICTED: non-specific lipid-transfer protein A-like [Solanum lycopersicum]
Solyc12g077560.1.1	55.08	0.01	-12.4273	Down	Unknown Protein (AHRD V1)	-
Solyc01g097450.2.1	14.78	44.085	1.57664	Up	Thioredoxin-like protein 1 (AHRD V1 ***- B6SHZ5_MAIZE); contains Interpro domain(s) IPR015467 Thioredoxin, core	gi|460368495|ref|XP_004230101.1|/9.74274e-97/PREDICTED: PITH domain-containing protein At3g04780-like isoform 1 [Solanum lycopersicum]
Solyc01g100530.2.1	34.6	14.55	-1.24975	Down	Protein EFR3 homolog A (AHRD V1 *--- EFR3A_HUMAN); contains Interpro domain(s) IPR016024 Armadillo-type fold	gi|460368915|ref|XP_004230310.1|/0/PREDICTED: uncharacterized protein LOC101249681 [Solanum lycopersicum]
Solyc02g092930.1.1	32.465	13.13	-1.30602	Down	MYB transcription factor (AHRD V1 **** A3F8D7_CAPAN); contains Interpro domain(s) IPR015495 Myb transcription factor	gi|460372124|ref|XP_004231882.1|/4.89051e-151/PREDICTED: transcription factor MYB44-like [Solanum lycopersicum]
Solyc06g009290.2.1	13.535	3.635	-1.89667	Down	Lipid A export ATP-binding/permease protein msbA (AHRD V1 *--- MSBA_SYNAS); contains Interpro domain(s) IPR003439 ABC transporter-like	gi|460389844|ref|XP_004240558.1|/0/PREDICTED: ABC transporter B family member 21-like [Solanum lycopersicum]
Solyc08g080490.2.1	1511.33	8653.64	2.51749	Up	2S albumin seed storage protein (Fragment) (AHRD V1 *-*- Q7Y1C2_JUGNI); contains Interpro domain(s) IPR003612 Plant lipid transfer protein/seed storage/trypsin-alpha amylase inhibitor	gi|460400233|ref|XP_004245640.1|/1.01169e-61/PREDICTED: 2S sulfur-rich seed storage protein 2-like [Solanum lycopersicum]
Solyc10g078410.1.1	69.955	28.61	-1.28991	Down	F-box family protein (AHRD V1 ***- B9GG65_POPTR); contains Interpro domain(s) IPR001810 Cyclin-like F-box	gi|460407385|ref|XP_004249133.1|/0/PREDICTED: F-box protein At2g32560-like [Solanum lycopersicum]
Solyc06g050530.2.1	1.545	170.13	6.78289	Up	Laccase (AHRD V1 ***- Q9ZP47_POPTR); contains Interpro domain(s) IPR017761 Laccase	gi|460390536|ref|XP_004240885.1|/0/PREDICTED: laccase-12-like [Solanum lycopersicum]
Solyc12g089160.1.1	29.975	7.585	-1.98254	Down	Receptor like kinase, RLK	gi|460414967|ref|XP_004252832.1|/0/PREDICTED: probable LRR receptor-like serine/threonine-protein kinase At2g16250-like [Solanum lycopersicum]
Solyc07g009500.1.1	15.395	102.375	2.73333	Up	Chitinase (AHRD V1 ***- P93327_MEDTR); contains Interpro domain(s) IPR001002 Chitin-binding, type 1	gi|18478476|gb|AAL73184.1|/1.115e-20/antifungal protein [Capsicum annuum]
Solyc03g097500.2.1	1.54	14.985	3.28252	Up	Hydroxycinnamoyl CoA shikimate/quinate hydroxycinnamoyltransferase-like protein (AHRD V1 **-* B9IFG0_POPTR); contains Interpro domain(s) IPR003480 Transferase	gi|460379126|ref|XP_004235315.1|/0/PREDICTED: omega-hydroxypalmitate O-feruloyl transferase-like [Solanum lycopersicum]
Solyc08g083410.1.1	150.78	53.815	-1.48636	Down	cytochrome P450	gi|460401264|ref|XP_004246146.1|/0/PREDICTED: flavonoid 3'-monooxygenase-like [Solanum lycopersicum]
Solyc04g072470.2.1	14.89	33.855	1.18503	Up	Defensin-like protein (AHRD V1 ***- Q948T4_PYRPY); contains Interpro domain(s) IPR008176 Gamma thionin	gi|460384332|ref|XP_004237866.1|/2.63343e-38/PREDICTED: defensin-like protein 6-like [Solanum lycopersicum]
Solyc08g080480.2.1	81.095	446.555	2.46115	Up	Unknown Protein (AHRD V1); contains Interpro domain(s) IPR003612 Plant lipid transfer protein/seed storage/trypsin-alpha amylase inhibitor	gi|460400235|ref|XP_004245641.1|/3.68599e-61/PREDICTED: 2S albumin-like [Solanum lycopersicum]
Solyc06g069070.1.1	6.27	30.045	2.26059	Up	Lipid transfer protein (AHRD V1 ***- A5JUZ7_SESIN); contains Interpro domain(s) IPR013770 Plant lipid transfer protein and hydrophobic protein, helical	gi|460392057|ref|XP_004241634.1|/3.84986e-42/PREDICTED: probable non-specific lipid-transfer protein AKCS9-like [Solanum lycopersicum]
Solyc12g011030.1.1	16.475	3.425	-2.2661	Down	Xyloglucan endotransglucosylase/hydrolase 7 (AHRD V1 ***- C0IRG6_ACTDE); contains Interpro domain(s) IPR016455 Xyloglucan endotransglucosylase/hydrolase	gi|350535953|ref|NP_001234478.1|/8.32621e-131/xyloglucan endotransglucosylase-hydrolase XTH9 precursor [Solanum lycopersicum]
Solyc11g012370.1.1	564.24	210.575	-1.42197	Down	Unknown Protein (AHRD V1)	gi|460409688|ref|XP_004250270.1|/2.56331e-62/PREDICTED: uncharacterized protein LOC101257825 [Solanum lycopersicum]
Solyc10g085540.1.1	296.095	92.85	-1.67309	Down	Subtilisin-like protease (AHRD V1 ***- Q9LWA3_SOLLC); contains Interpro domain(s) IPR015500 Peptidase S8, subtilisin-related	gi|460408366|ref|XP_004249616.1|/0/PREDICTED: subtilisin-like protease-like [Solanum lycopersicum]
Solyc06g062960.1.1	5.385	18.805	1.8041	Up	Unknown Protein (AHRD V1); contains Interpro domain(s) IPR012876 Protein of unknown function DUF1677, plant	gi|460392645|ref|XP_004241926.1|/8.88469e-74/PREDICTED: uncharacterized protein LOC101255007 [Solanum lycopersicum]
Solyc12g042950.1.1	70.175	225.095	1.6815	Up	ADP/ATP carrier protein (AHRD V1 ***- Q5L657_CHLAB); contains Interpro domain(s) IPR004667 ADP/ATP carrier protein	gi|460413926|ref|XP_004252326.1|/0/PREDICTED: plastidic ATP/ADP-transporter-like [Solanum lycopersicum]
Solyc02g071010.1.1	70.76	151.585	1.09912	Up	Chlorophyll a/b binding protein (AHRD V1 **** Q41422_SOLTU); contains Interpro domain(s) IPR001344 Chlorophyll A-B binding protein	gi|115819|sp|P07370.1|CB2B_SOLLC/2.48688e-145/RecName: Full=Chlorophyll a-b binding protein 1B, chloroplastic; AltName: Full=LHCII type I CAB-1B; Short=LHCP; Flags: Precursor
Solyc04g074450.1.1	30.75	9.55	-1.68701	Down	Phi-1 protein (Fragment) (AHRD V1 ***- Q4LAX0_CAPCH); contains Interpro domain(s) IPR006766 Phosphate-induced protein 1 conserved region	gi|460384468|ref|XP_004237933.1|/0/PREDICTED: uncharacterized protein LOC101261020 isoform 2 [Solanum lycopersicum]
Solyc03g113430.2.1	49.665	20.155	-1.30109	Down	Peptide transporter (AHRD V1 **-* A6YJX4_9MAGN); contains Interpro domain(s) IPR000109 TGF-beta receptor, type I/II extracellular region	gi|460380873|ref|XP_004236178.1|/0/PREDICTED: probable peptide/nitrate transporter At5g62680-like [Solanum lycopersicum]
Solyc06g051770.1.1	10.605	1.905	-2.47688	Down	Unknown Protein (AHRD V1)	gi|460391031|ref|XP_004241127.1|/9.91487e-108/PREDICTED: B3 domain-containing protein At5g26805-like [Solanum lycopersicum]
Solyc10g083520.1.1	33.475	9.94	-1.75177	Down	cDNA clone J033118E13 full insert sequence (AHRD V1 **-- B7EU28_ORYSJ); contains Interpro domain(s) IPR007033 Protein of unknown function DUF662	gi|460408036|ref|XP_004249454.1|/1.21147e-79/PREDICTED: uncharacterized protein LOC101262159 [Solanum lycopersicum]
Solyc09g091000.2.1	18.56	2.41	-2.94509	Down	Major allergen Mal d 1 (AHRD V1 ***- Q84LA7_MALDO); contains Interpro domain(s) IPR000916 Bet v I allergen	gi|460404654|ref|XP_004247796.1|/3.72451e-85/PREDICTED: pathogenesis-related protein STH-2-like [Solanum lycopersicum]
Solyc11g020960.1.1	59.995	16.505	-1.86194	Down	Proteinase inhibitor II (AHRD V1 ***- B3F0C1_TOBAC); contains Interpro domain(s) IPR003465 Proteinase inhibitor I20, Pin2	gi|460410012|ref|XP_004250426.1|/3.2824e-86/PREDICTED: wound-induced proteinase inhibitor 2-like [Solanum lycopersicum]
Solyc12g043160.1.1	130.325	55.415	-1.23377	Down	Unknown Protein (AHRD V1); contains Interpro domain(s) IPR015157 Translation machinery associated TMA7	gi|460413951|ref|XP_004252338.1|/1.08155e-07/PREDICTED: translation machinery-associated protein 7-like [Solanum lycopersicum]
Solyc03g097800.2.1	0.01	11.36	10.1497	Up	V-type proton ATPase subunit C (AHRD V1 ***- VATC_ARATH); contains Interpro domain(s) IPR004907 ATPase, V1 complex, subunit C	gi|460379085|ref|XP_004235295.1|/7.16506e-44/PREDICTED: V-type proton ATPase subunit C-like [Solanum lycopersicum]
Solyc09g010500.2.1	90.53	41.8	-1.11489	Down	DNA-directed RNA polymerase II subunit-like protein (AHRD V1 **** Q9FJ98_ARATH); contains Interpro domain(s) IPR006111 DNA-directed RNA polymerase, 14 to 18 kDa subunit	gi|460401883|ref|XP_004246445.1|/6.93521e-71/PREDICTED: DNA-directed RNA polymerases I, II, and III subunit RPABC2-like [Solanum lycopersicum]
Solyc09g082840.1.1	24.075	3.105	-2.95487	Down	Unknown Protein (AHRD V1)	-
Solyc07g052550.1.1	17.97	6.245	-1.52482	Down	Peroxidase (AHRD V1 **** Q07445_SOLLC); contains Interpro domain(s) IPR002016 Haem peroxidase, plant/fungal/bacterial	gi|460396551|ref|XP_004243835.1|/0/PREDICTED: peroxidase 3-like [Solanum lycopersicum]
Solyc02g078080.1.1	37.89	10.015	-1.91965	Down	Unknown Protein (AHRD V1); contains Interpro domain(s) IPR006030 Molluscan rhodopsin C-terminal tail	gi|302838799|ref|XP_002950957.1|/3.93316e-09/hypothetical protein VOLCADRAFT_91473 [Volvox carteri f. nagariensis]
Solyc12g096350.1.1	48.645	17.515	-1.4737	Down	WRKY transcription factor 11 (AHRD V1 ***- D7MB53_ARALY); contains Interpro domain(s) IPR003657 DNA-binding WRKY	gi|460415433|ref|XP_004253063.1|/8.90985e-176/PREDICTED: probable WRKY transcription factor 11 isoform 1 [Solanum lycopersicum]
Solyc01g010480.2.1	5.115	22.195	2.11743	Up	Potassium voltage-gated channel subfamily H member 8 (AHRD V1 *--- KCNH8_HUMAN); contains Interpro domain(s) IPR013767 PAS fold	gi|460365015|ref|XP_004228401.1|/0/PREDICTED: protein TWIN LOV 1-like isoform 1 [Solanum lycopersicum]
Solyc00g174340.1.1	6.84	147.8	4.43351	Up	Pathogenesis-related protein 1b (AHRD V1 ***- Q941G6_SOLTU); contains Interpro domain(s) IPR018244 Allergen V5/Tpx-1 related, conserved site	gi|350537861|ref|NP_001234314.1|/1.4678e-94/pathogenesis-related leaf protein 6 precursor [Solanum lycopersicum]
Solyc08g080810.1.1	8.565	0.93	-3.20315	Down	Carboxyl-terminal proteinase-like (AHRD V1 ***- Q6ZAJ4_ORYSJ); contains Interpro domain(s) IPR004314 Protein of unknown function DUF239, plant	gi|460396417|ref|XP_004243770.1|/2.78419e-137/PREDICTED: uncharacterized protein LOC101248219 [Solanum lycopersicum]
Solyc07g063690.1.1	23.99	1.335	-4.16752	Down	Calcium-binding EF hand family protein (Fragment) (AHRD V1 **-* D7MEH5_ARALY); contains Interpro domain(s) IPR011992 EF-Hand type	gi|460397242|ref|XP_004244177.1|/7.51518e-62/PREDICTED: calcium-binding protein PBP1-like [Solanum lycopersicum]
Solyc10g079980.1.1	74.715	18.345	-2.02601	Down	UDP-glucose glucosyltransferase (AHRD V1 ***- B6EWX3_LYCBA); contains Interpro domain(s) IPR002213 UDP-glucuronosyl/UDP-glucosyltransferase	gi|460407626|ref|XP_004249252.1|/0/PREDICTED: zeatin O-glucosyltransferase-like [Solanum lycopersicum]
Solyc08g065570.1.1	279.015	69.36	-2.00817	Down	Vacuolar processing enzyme (AHRD V1 **-- Q9SMD0_SOLLC); contains Interpro domain(s) IPR001096 Peptidase C13, legumain	gi|460399697|ref|XP_004245373.1|/0/PREDICTED: vacuolar-processing enzyme-like [Solanum lycopersicum]
Solyc11g062420.1.1	25.36	6.145	-2.04507	Down	Unknown Protein (AHRD V1)	-
Solyc01g095780.2.1	28.685	5.695	-2.33253	Down	Non-specific lipid-transfer protein (AHRD V1 ***- Q9M5C1_TOBAC); contains Interpro domain(s) IPR013770 Plant lipid transfer protein and hydrophobic protein, helical	gi|460370757|ref|XP_004231216.1|/3.51362e-54/PREDICTED: cyclic nucleotide-gated ion channel 1-like [Solanum lycopersicum]
Solyc10g084380.1.1	41.945	12.47	-1.75004	Down	WRKY transcription factor 42 (Fragment) (AHRD V1 **-- B2KJ82_HORVD); contains Interpro domain(s) IPR003657 DNA-binding WRKY	gi|460408745|ref|XP_004249802.1|/0/PREDICTED: WRKY transcription factor 44-like [Solanum lycopersicum]
Solyc02g086460.2.1	47.195	16.85	-1.48589	Down	Unknown Protein (AHRD V1)	gi|460373031|ref|XP_004232326.1|/0/PREDICTED: uncharacterized protein LOC101259599 [Solanum lycopersicum]
Solyc02g081740.1.1	19.375	4.47	-2.11585	Down	Acyltransferase (Fragment) (AHRD V1 **-- C1JZ77_9SOLA); contains Interpro domain(s) IPR003480 Transferase	gi|460373665|ref|XP_004232635.1|/0/PREDICTED: deacetylvindoline O-acetyltransferase-like [Solanum lycopersicum]
Solyc06g007130.2.1	18.13	5.405	-1.74601	Down	Omega-3 fatty acid desaturase (AHRD V1 **** A9LNM9_SOLLC); contains Interpro domain(s) IPR005804 Fatty acid desaturase, type 1	gi|350537637|ref|NP_001233791.1|/0/omega-3 fatty acid desaturase [Solanum lycopersicum]
Solyc11g067250.1.1	0.05	9.08	7.50462	Up	Poly (AHRD V1 ***- B9SCR8_RICCO); contains Interpro domain(s) IPR012317 Poly(ADP-ribose) polymerase, catalytic region	gi|460411971|ref|XP_004251377.1|/0/PREDICTED: poly [ADP-ribose] polymerase 3-like [Solanum lycopersicum]
Solyc06g074820.2.1	135.9	59.265	-1.19729	Down	Aquaporin-like protein (AHRD V1 ***- D1M6Z5_CAPAN); contains Interpro domain(s) IPR012269 Aquaporin	gi|350538783|ref|NP_001234103.1|/1.74344e-140/aquaporin-like [Solanum lycopersicum]
Solyc05g016020.1.1	1.22	13.035	3.41744	Up	Unknown Protein (AHRD V1)	-
Solyc02g090010.1.1	20.61	45.035	1.1277	Up	Molybdopterin synthase sulfur carrier subunit (AHRD V1 **** MOC2A_ORYSJ); contains Interpro domain(s) IPR003749 ThiamineS	gi|460372526|ref|XP_004232080.1|/2.93369e-29/PREDICTED: molybdopterin synthase sulfur carrier subunit-like isoform 1 [Solanum lycopersicum]
Solyc09g061650.1.1	9.715	30.63	1.65666	Up	Serine/threonine-protein phosphatase 7 long form homolog (AHRD V1 ***- PPP7L_ARATH); contains Interpro domain(s) IPR019557 Aminotransferase-like, plant mobile domain	gi|460390248|ref|XP_004240750.1|/3.82868e-112/PREDICTED: serine/threonine-protein phosphatase 7 long form homolog [Solanum lycopersicum]
Solyc08g077060.2.1	173.155	404.115	1.2227	Up	Zinc finger protein LSD1 (AHRD V1 **-- Q6QUK7_ORYSJ); contains Interpro domain(s) IPR005735 Zinc finger, LSD1-type	gi|460400729|ref|XP_004245885.1|/4.33404e-57/PREDICTED: protein LOL1-like isoform 3 [Solanum lycopersicum]
Solyc09g060220.1.1	10.35	1.755	-2.56009	Down	Unknown Protein (AHRD V1)	-
Solyc12g049340.1.1	3.835	14.5	1.91875	Up	3-ketoacyl-CoA synthase (AHRD V1 ***- Q2QCW7_GOSHI); contains Interpro domain(s) IPR016038 Thiolase-like, subgroup	gi|460373107|ref|XP_004232364.1|/2.71364e-27/PREDICTED: 3-ketoacyl-CoA synthase 6-like [Solanum lycopersicum]
Solyc04g077160.1.1	112.82	42.765	-1.39952	Down	Unknown Protein (AHRD V1)	gi|460385721|ref|XP_004238550.1|/1.68211e-29/PREDICTED: uncharacterized protein LOC101250500 [Solanum lycopersicum]
Solyc01g066460.2.1	105.22	47.75	-1.13984	Down	Epoxide hydrolase (AHRD V1 **** Q41413_SOLTU); contains Interpro domain(s) IPR000639 Epoxide hydrolase-like	gi|460366782|ref|XP_004229258.1|/5.20119e-98/PREDICTED: bifunctional epoxide hydrolase 2-like, partial [Solanum lycopersicum]
Solyc09g059170.1.1	60.48	22.83	-1.40553	Down	Anthocyanidin 3-O-glucosyltransferase (AHRD V1 **** B6SU01_MAIZE); contains Interpro domain(s) IPR002213 UDP-glucuronosyl/UDP-glucosyltransferase	gi|460403139|ref|XP_004247056.1|/1.74877e-139/PREDICTED: anthocyanidin 3-O-glucosyltransferase-like isoform 1 [Solanum lycopersicum]
Solyc12g010820.1.1	4.66	17.62	1.91881	Up	Group 3 late embryogenesis abundant protein (AHRD V1 *--- Q2N1E0_PHAVU); contains Interpro domain(s) IPR004238 Late embryogenesis abundant protein	gi|460413429|ref|XP_004252091.1|/0/PREDICTED: uncharacterized protein LOC101252059 [Solanum lycopersicum]
Solyc11g065840.1.1	0.215	8.965	5.3819	Up	MYB transcription factor (AHRD V1 **-- Q70KC5_EUCGU); contains Interpro domain(s) IPR015495 Myb transcription factor	gi|460411949|ref|XP_004251366.1|/2.18964e-156/PREDICTED: transcription factor MYB46-like [Solanum lycopersicum]
Solyc04g064760.2.1	87.82	30.955	-1.50438	Down	Serine carboxypeptidase F13S12.6 (AHRD V1 **** B6U5K7_MAIZE); contains Interpro domain(s) IPR001563 Peptidase S10, serine carboxypeptidase	gi|460384063|ref|XP_004237734.1|/0/PREDICTED: serine carboxypeptidase-like 42-like [Solanum lycopersicum]
Solyc11g071830.1.1	67.775	29.115	-1.21899	Down	Chaperone protein dnaj (AHRD V1 ***- Q17AX7_AEDAE); contains Interpro domain(s) IPR003095 Heat shock protein DnaJ	gi|460411645|ref|XP_004251216.1|/0/PREDICTED: dnaJ protein homolog [Solanum lycopersicum]
Solyc04g077510.2.1	19.145	6.825	-1.48807	Down	Growth regulating factor 1 (Fragment) (AHRD V1 *--- A6MZS4_ORYSI); contains Interpro domain(s) IPR014977 WRC	gi|460384744|ref|XP_004238069.1|/0/PREDICTED: growth-regulating factor 1-like [Solanum lycopersicum]
Solyc11g066070.1.1	78.295	35.385	-1.14578	Down	Unknown Protein (AHRD V1)	gi|460411125|ref|XP_004250965.1|/1.74698e-26/PREDICTED: uncharacterized protein LOC101256839 [Solanum lycopersicum]
Solyc12g096120.1.1	22.44	55.96	1.31832	Up	Ubiquitin-fold modifier 1 (AHRD V1 ***- B6SXA8_MAIZE); contains Interpro domain(s) IPR005375 Ubiquitin-like, Ufm1	gi|460415474|ref|XP_004253083.1|/5.47831e-44/PREDICTED: ubiquitin-fold modifier 1-like [Solanum lycopersicum]
Solyc08g066690.2.1	62.99	27.155	-1.2139	Down	Exostosin family protein (AHRD V1 ***- D7M9P2_ARALY); contains Interpro domain(s) IPR004263 Exostosin-like	gi|460399283|ref|XP_004245171.1|/0/PREDICTED: probable glycosyltransferase At5g03795-like [Solanum lycopersicum]
Solyc04g076140.2.1	19.765	7.525	-1.39318	Down	Rho GTPase activating protein 12 (AHRD V1 *-** B2RUJ8_MOUSE); contains Interpro domain(s) IPR000198 RhoGAP	gi|460385693|ref|XP_004238536.1|/0/PREDICTED: uncharacterized protein LOC101245542 [Solanum lycopersicum]
Solyc09g008690.1.1	22.43	6.675	-1.74859	Down	GDSL esterase/lipase At3g53100 (AHRD V1 ***- GDL59_ARATH); contains Interpro domain(s) IPR001087 Lipase, GDSL	gi|460402811|ref|XP_004246904.1|/3.89375e-109/PREDICTED: GDSL esterase/lipase At5g03820-like [Solanum lycopersicum]
Solyc02g089770.2.1	28.235	10.87	-1.37713	Down	Dihydroflavonol-4-reductase (AHRD V1 ***- B6TK03_MAIZE); contains Interpro domain(s) IPR016040 NAD(P)-binding domain	gi|460372564|ref|XP_004232099.1|/0/PREDICTED: tetraketide alpha-pyrone reductase 1-like isoform 1 [Solanum lycopersicum]
Solyc04g072890.2.1	26.34	62.535	1.24741	Up	WD-40 repeat family protein (AHRD V1 **-- D7KN06_ARALY); contains Interpro domain(s) IPR017986 WD40 repeat, region	gi|460384385|ref|XP_004237892.1|/0/PREDICTED: uncharacterized WD repeat-containing protein C2A9.03-like [Solanum lycopersicum]
Solyc03g097190.2.1	50.86	24.615	-1.04699	Down	Cingulin-like (AHRD V1 *--- Q6Z7G3_ORYSJ)	gi|460379051|ref|XP_004235278.1|/0/PREDICTED: WEB family protein At5g16730, chloroplastic-like isoform 1 [Solanum lycopersicum]
Solyc02g089350.2.1	141.485	46.72	-1.59854	Down	Gibberellin regulated protein (AHRD V1 **-- Q2HRH3_MEDTR); contains Interpro domain(s) IPR003854 Gibberellin regulated protein	gi|121689|sp|P27057.1|GAST1_SOLLC/4.6494e-52/RecName: Full=Protein GAST1; Flags: Precursor
Solyc08g082160.2.1	104.09	18.81	-2.46826	Down	Unknown Protein (AHRD V1)	gi|224053791|ref|XP_002297981.1|/8.78578e-34/predicted protein [Populus trichocarpa]
Solyc02g090340.2.1	34.97	14.905	-1.23032	Down	Cytochrome P450	gi|460372485|ref|XP_004232060.1|/0/PREDICTED: geraniol 8-hydroxylase-like [Solanum lycopersicum]
Solyc07g008240.2.1	108.28	44.015	-1.2987	Down	Non-symbiotic hemoglobin protein (AHRD V1 ***- Q4VIX3_GOSHI); contains Interpro domain(s) IPR001032 Leghaemoglobin	gi|350539675|ref|NP_001234498.1|/4.42354e-81/non-symbiotic hemoglobin class 1 [Solanum lycopersicum]
Solyc06g076850.2.1	50.035	147.41	1.55882	Up	Binding protein (AHRD V1 ***- D7LLC0_ARALY); contains Interpro domain(s) IPR011990 Tetratricopeptide-like helical	gi|460391124|ref|XP_004241173.1|/0/PREDICTED: uncharacterized protein LOC101258865 [Solanum lycopersicum]
Solyc03g114940.2.1	31.595	8.71	-1.85895	Down	Cytochrome P450	gi|460380643|ref|XP_004236064.1|/0/PREDICTED: cytochrome P450 78A4-like [Solanum lycopersicum]
Solyc03g112200.1.1	27.695	9.38	-1.56197	Down	Unknown Protein (AHRD V1)	gi|460381614|ref|XP_004236543.1|/2.89324e-76/PREDICTED: uncharacterized protein LOC101257758 [Solanum lycopersicum]
Solyc01g098020.2.1	3.89	15.875	2.02891	Up	Acetyltransferase GNAT family protein expressed (AHRD V1 ***- Q75GC2_ORYSJ); contains Interpro domain(s) IPR000182 GCN5-related N-acetyltransferase	gi|460368569|ref|XP_004230138.1|/6.5193e-91/PREDICTED: uncharacterized N-acetyltransferase p20-like [Solanum lycopersicum]
Solyc08g065590.1.1	47.7	9.675	-2.30166	Down	Vacuolar processing enzyme (AHRD V1 **-- Q9SMD0_SOLLC); contains Interpro domain(s) IPR001096 Peptidase C13, legumain	gi|460399699|ref|XP_004245374.1|/0/PREDICTED: vacuolar-processing enzyme-like [Solanum lycopersicum]
Solyc04g076190.1.1	7.205	71.625	3.31339	Up	Aspartic proteinase nepenthesin-1 (AHRD V1 **-- B6TDX6_MAIZE); contains Interpro domain(s) IPR001461 Peptidase A1	gi|460384572|ref|XP_004237984.1|/0/PREDICTED: aspartic proteinase nepenthesin-1-like [Solanum lycopersicum]
Solyc11g005760.1.1	6.15	47.455	2.9479	Up	Glycogenin-like protein (AHRD V1 ***- Q5NA53_ORYSJ); contains Interpro domain(s) IPR002495 Glycosyl transferase, family 8	gi|460408929|ref|XP_004249893.1|/0/PREDICTED: UDP-glucuronate:xylan alpha-glucuronosyltransferase 1-like [Solanum lycopersicum]
Solyc04g054740.2.1	99.31	47.96	-1.05011	Down	Inositol-3-phosphate synthase (AHRD V1 ***- C4PW06_ARATH); contains Interpro domain(s) IPR002587 Myo-inositol-1-phosphate synthase	gi|460383410|ref|XP_004237418.1|/0/PREDICTED: inositol-3-phosphate synthase [Solanum lycopersicum]
Solyc11g010340.1.1	22.67	53.195	1.23051	Up	BHLH transcription factor (AHRD V1 **** Q401N4_9LILI); contains Interpro domain(s) IPR001092 Basic helix-loop-helix dimerisation region bHLH	gi|460409395|ref|XP_004250124.1|/1.25369e-159/PREDICTED: transcription factor bHLH96-like [Solanum lycopersicum]
Solyc05g006740.2.1	43.235	92.98	1.10472	Up	Glutathione S-transferase (AHRD V1 **** A3FF38_9CARY); contains Interpro domain(s) IPR004046 Glutathione S-transferase, C-terminal	gi|460387412|ref|XP_004239371.1|/5.81729e-100/PREDICTED: pentatricopeptide repeat-containing protein At1g05670, mitochondrial-like [Solanum lycopersicum]
Solyc11g007870.1.1	14.31	1.585	-3.17447	Down	Self-pruning interacting protein 1 (AHRD V1 ***- Q9FR57_SOLLC)	gi|460409186|ref|XP_004250020.1|/4.94344e-53/PREDICTED: uncharacterized protein LOC101259393 [Solanum lycopersicum]
Solyc05g010200.1.1	11.305	0.75	-3.91393	Down	Unknown Protein (AHRD V1)	-
Solyc07g053540.1.1	273.295	102.73	-1.4116	Down	Fasciclin-like arabinogalactan protein 4 (AHRD V1 ***- A9XTK9_GOSHI); contains Interpro domain(s) IPR000782 FAS1 domain	gi|460395645|ref|XP_004243392.1|/5.27628e-83/PREDICTED: fasciclin-like arabinogalactan protein 9-like [Solanum lycopersicum]
Solyc10g055420.1.1	25.955	5.655	-2.19841	Down	Unknown Protein (AHRD V1)	-
Solyc12g006590.1.1	8.07	24.92	1.62666	Up	Zinc finger RAN-binding domain containing 2 (AHRD V1 **** Q7SZF0_DANRE); contains Interpro domain(s) IPR001876 Zinc finger, RanBP2-type	gi|460412358|ref|XP_004251568.1|/3.1675e-84/PREDICTED: zinc finger Ran-binding domain-containing protein 2-like [Solanum lycopersicum]
Solyc02g091690.2.1	66.645	16.17	-2.04318	Down	BHLH transcription factor (AHRD V1 **-* A9YWR2_MEDTR); contains Interpro domain(s) IPR011598 Helix-loop-helix DNA-binding	gi|460372305|ref|XP_004231971.1|/1.61914e-179/PREDICTED: transcription factor bHLH93-like [Solanum lycopersicum]
Solyc09g097870.2.1	19.515	5.755	-1.7617	Down	Transcription factor (AHRD V1 *-** D6MKM4_9ASPA); contains Interpro domain(s) IPR011598 Helix-loop-helix DNA-binding	gi|460405117|ref|XP_004248023.1|/0/PREDICTED: transcription factor bHLH62-like [Solanum lycopersicum]
Solyc11g072470.1.1	13.255	35.285	1.41252	Up	LOB domain protein 1 (AHRD V1 ***- D7KHW8_ARALY); contains Interpro domain(s) IPR004883 Lateral organ boundaries, LOB	gi|460411743|ref|XP_004251265.1|/4.7375e-76/PREDICTED: LOB domain-containing protein 1-like [Solanum lycopersicum]
Solyc02g088220.2.1	22.635	7.305	-1.6316	Down	Xenotropic and polytropic retrovirus receptor (AHRD V1 **-* B2GU54_XENTR); contains Interpro domain(s) IPR004342 EXS, C-terminal	gi|460372793|ref|XP_004232209.1|/0/PREDICTED: phosphate transporter PHO1 homolog 9-like [Solanum lycopersicum]
Solyc03g019820.2.1	4.21	37.145	3.14128	Up	Aquaporin (AHRD V1 ***- D6BRE1_9ROSI); contains Interpro domain(s) IPR012269 Aquaporin	gi|460377068|ref|XP_004234317.1|/4.65097e-136/PREDICTED: probable aquaporin TIP3-2-like [Solanum lycopersicum]
Solyc07g061790.2.1	49.68	109.935	1.14591	Up	Heme-binding protein 2 (AHRD V1 **** B6T0C0_MAIZE); contains Interpro domain(s) IPR006917 SOUL haem-binding protein	gi|460397526|ref|XP_004244318.1|/7.67367e-116/PREDICTED: heme-binding protein 2-like [Solanum lycopersicum]
Solyc04g025560.2.1	0.215	12.515	5.86318	Up	ADP-ribosylation factor (AHRD V1 *-*- D7KLG4_ARALY); contains Interpro domain(s) IPR006688 ADP-ribosylation factor	gi|357485863|ref|XP_003613219.1|/1.12788e-96/ADP-ribosylation factor [Medicago truncatula]
Solyc10g080300.1.1	22.07	8.545	-1.36893	Down	MYB transcription factor (AHRD V1 *-*- Q9LZR1_ARATH); contains Interpro domain(s) IPR017877 MYB-like	gi|460407667|ref|XP_004249272.1|/2.94861e-50/PREDICTED: uncharacterized protein LOC101258507 [Solanum lycopersicum]
Solyc09g065470.2.1	34.935	119.455	1.77372	Up	Vicilin (Fragment) (AHRD V1 **-- B4X640_PISVE); contains Interpro domain(s) IPR014710 RmlC-like jelly roll fold	gi|460403415|ref|XP_004247186.1|/0/PREDICTED: vicilin-like antimicrobial peptides 2-2-like [Solanum lycopersicum]
Solyc02g093340.2.1	46.885	7.64	-2.61748	Down	Heterogeneous nuclear ribonucleoprotein A3 (AHRD V1 *--- B6TGB9_MAIZE); contains Interpro domain(s) IPR012677 Nucleotide-binding, alpha-beta plait	gi|460372056|ref|XP_004231850.1|/8.49756e-132/PREDICTED: uncharacterized protein LOC101263479 [Solanum lycopersicum]
Solyc10g054910.1.1	82.295	38.78	-1.08549	Down	Peptidyl-prolyl cis-trans isomerase (AHRD V1 ***- Q9XF12_SOLTU); contains Interpro domain(s) IPR002130 Peptidyl-prolyl cis-trans isomerase, cyclophilin-type	gi|460406451|ref|XP_004248678.1|/3.29637e-88/PREDICTED: peptidyl-prolyl cis-trans isomerase-like [Solanum lycopersicum]
Solyc11g010120.1.1	57.91	17.615	-1.71701	Down	Peroxidase 17 (AHRD V1 ***- D7LE03_ARALY); contains Interpro domain(s) IPR002016 Haem peroxidase, plant/fungal/bacterial	gi|460409363|ref|XP_004250108.1|/0/PREDICTED: peroxidase 17-like [Solanum lycopersicum]
Solyc10g045150.1.1	17.56	50.705	1.52984	Up	Unknown Protein (AHRD V1)	gi|356573785|ref|XP_003555036.1|/4.41331e-06/PREDICTED: uncharacterized protein LOC100797980 [Glycine max]
Solyc01g104690.2.1	34.255	11.125	-1.62251	Down	Unknown Protein (AHRD V1)	gi|460369609|ref|XP_004230650.1|/2.86535e-38/PREDICTED: uncharacterized protein LOC101251932 [Solanum lycopersicum]
Solyc12g014570.1.1	23.325	9.795	-1.25176	Down	Glycerophosphoryl diester phosphodiesterase family protein (AHRD V1 ***- D7MKI0_ARALY); contains Interpro domain(s) IPR017946 PLC-like phosphodiesterase, TIM beta/alpha-barrel domain	gi|460413039|ref|XP_004251903.1|/0/PREDICTED: probable glycerophosphoryl diester phosphodiesterase 2-like [Solanum lycopersicum]
Solyc08g078160.2.1	56.345	133.995	1.24982	Up	Oleosin (AHRD V1 ***- Q2TM28_COFCA); contains Interpro domain(s) IPR000136 Oleosin	gi|460400571|ref|XP_004245807.1|/2.61533e-47/PREDICTED: oleosin 18.5 kDa-like [Solanum lycopersicum]
Solyc09g007920.2.1	70.51	16.565	-2.08969	Down	Phenylalanine ammonia-lyase (AHRD V1 **** B5LAW0_CAPAN); contains Interpro domain(s) IPR005922 Phenylalanine ammonia-lyase	gi|460402297|ref|XP_004246650.1|/0/PREDICTED: phenylalanine ammonia-lyase-like [Solanum lycopersicum]
Solyc02g065760.1.1	1.28	9.745	2.92852	Up	Unknown Protein (AHRD V1)	-
Solyc08g061270.1.1	21.83	7.655	-1.51184	Down	Unknown Protein (AHRD V1); contains Interpro domain(s) IPR012876 Protein of unknown function DUF1677, plant	gi|460399007|ref|XP_004245037.1|/1.95708e-62/PREDICTED: uncharacterized protein LOC101264141 isoform 1 [Solanum lycopersicum]
Solyc11g072490.1.1	114.87	52.935	-1.11771	Down	Interactor of constitutive active ROPs 3 (AHRD V1 ***- ICR3_ARATH)	gi|460411747|ref|XP_004251267.1|/0/PREDICTED: interactor of constitutive active ROPs 3-like isoform 1 [Solanum lycopersicum]
Solyc03g007200.1.1	16.2	0.915	-4.14608	Down	Oxidoreductase zinc-containing alcohol dehydrogenase family (AHRD V1 **-- Q26G91_FLABB); contains Interpro domain(s) IPR002085 Alcohol dehydrogenase superfamily, zinc-containing	gi|444302246|pdb|4HFJ|A/1.78185e-151/Chain A, X-ray Crystal Structure Of A Double Bond Reductase From Nicotiana Tabacum
Solyc04g074410.1.1	53.39	17.79	-1.5855	Down	Os06g0220000 protein (Fragment) (AHRD V1 ***- Q0DDJ2_ORYSJ); contains Interpro domain(s) IPR006766 Phosphate-induced protein 1 conserved region	gi|460384463|ref|XP_004237931.1|/0/PREDICTED: uncharacterized protein LOC101260427 [Solanum lycopersicum]
Solyc02g081970.2.1	3.335	14.185	2.08861	Up	Vacuolar sorting receptor 7 (AHRD V1 **** B6UEQ5_MAIZE); contains Interpro domain(s) IPR003137 Protease-associated PA	gi|460373630|ref|XP_004232618.1|/0/PREDICTED: vacuolar-sorting receptor 6-like [Solanum lycopersicum]
Solyc12g098510.1.1	12.7	2.815	-2.17362	Down	Rapid alkalinization factor 1 (AHRD V1 **-- Q6TF29_SOLCH); contains Interpro domain(s) IPR008801 Rapid ALkalinization Factor	gi|460415272|ref|XP_004252983.1|/2.77768e-73/PREDICTED: protein RALF-like 33-like isoform 1 [Solanum lycopersicum]
Solyc01g068430.1.1	510.95	131.06	-1.96295	Down	Os06g0207500 protein (Fragment) (AHRD V1 **-- Q0DDQ9_ORYSJ); contains Interpro domain(s) IPR004253 Protein of unknown function DUF231, plant	gi|460366582|ref|XP_004229160.1|/0/PREDICTED: uncharacterized protein LOC101254524 [Solanum lycopersicum]
Solyc01g066640.2.1	18.13	3.665	-2.30649	Down	Os04g0405500 protein (Fragment) (AHRD V1 *-*- Q0JDG3_ORYSJ)	gi|460366770|ref|XP_004229252.1|/3.32021e-157/PREDICTED: uncharacterized protein LOC101257508 [Solanum lycopersicum]
Solyc08g068150.2.1	177.78	84.07	-1.08043	Down	BURP domain-containing protein (AHRD V1 **-- B2ZPK7_SOLLC); contains Interpro domain(s) IPR004873 BURP	gi|350540638|ref|NP_001234521.1|/2.27943e-157/BURP domain-containing protein precursor [Solanum lycopersicum]
Solyc04g081000.2.1	5.765	25.12	2.12344	Up	MADS box transcription factor (AHRD V1 ***- Q8L5F5_DAUCA); contains Interpro domain(s) IPR002100 Transcription factor, MADS-box IPR002487 Transcription factor, K-box	gi|83999564|emb|CAJ53871.1|/8.08055e-128/floral homeotic protein DEFICIENS [Solanum lycopersicum]
Solyc04g014510.2.1	18.415	68.4	1.89311	Up	Glutamine synthetase (AHRD V1 ***- Q5QJ64_9SOLA); contains Interpro domain(s) IPR008146 Glutamine synthetase, catalytic region	gi|460381914|ref|XP_004236686.1|/0/PREDICTED: glutamine synthetase cytosolic isozyme 1-1 [Solanum lycopersicum]
Solyc10g005330.2.1	36.25	16.845	-1.10566	Down	Homeobox-leucine zipper protein ATHB-14 (AHRD V1 ***- ATB14_ARATH); contains Interpro domain(s) IPR002913 Lipid-binding START	gi|460405870|ref|XP_004248397.1|/0/PREDICTED: homeobox-leucine zipper protein MERISTEM L1-like [Solanum lycopersicum]
Solyc01g099200.2.1	40.92	18.18	-1.17045	Down	Lipoxygenase (AHRD V1 **** Q43191_SOLTU); contains Interpro domain(s) IPR001246 Lipoxygenase, plant	gi|460370876|ref|XP_004231274.1|/0/PREDICTED: probable linoleate 9S-lipoxygenase 5-like [Solanum lycopersicum]
Solyc05g052390.2.1	0.55	16.575	4.91343	Up	Laccase (AHRD V1 ***- Q9ZP47_POPTR); contains Interpro domain(s) IPR017761 Laccase	gi|460388606|ref|XP_004239958.1|/0/PREDICTED: laccase-12-like [Solanum lycopersicum]
Solyc11g020200.1.1	13.36	4.025	-1.73086	Down	Nuclear pore complex protein-related protein (Fragment) (AHRD V1 ***- Q45NJ5_MEDSA)	gi|460410379|ref|XP_004250607.1|/1.85016e-79/PREDICTED: uncharacterized protein LOC101248262 [Solanum lycopersicum]
Solyc07g055480.1.1	39.385	4.81	-3.03354	Down	Cytochrome P450	gi|460395374|ref|XP_004243258.1|/0/PREDICTED: secologanin synthase-like [Solanum lycopersicum]
Solyc08g082120.2.1	7.06	55.13	2.9651	Up	Methanol inducible protein (AHRD V1 ***- D1MAX5_NICBE)	gi|460400011|ref|XP_004245529.1|/5.7514e-138/PREDICTED: uncharacterized protein LOC101260459 isoform 3 [Solanum lycopersicum]
Solyc08g079350.1.1	47.56	20.745	-1.19699	Down	cytochrome p450	gi|460401260|ref|XP_004246144.1|/0/PREDICTED: flavonoid 3'-monooxygenase-like [Solanum lycopersicum]
Solyc03g019750.2.1	65.77	17.355	-1.92208	Down	Alpha-1 4-glucan-protein synthase (AHRD V1 **-* B9REB8_RICCO); contains Interpro domain(s) IPR004901 Alpha-1,4-glucan-protein synthase, UDP-forming	gi|460377108|ref|XP_004234337.1|/0/PREDICTED: alpha-1,4-glucan-protein synthase [UDP-forming]-like [Solanum lycopersicum]
Solyc11g030550.1.1	18.895	6.32	-1.58001	Down	Cyclin B2 (AHRD V1 *-*- Q9XGI1_SOLLC); contains Interpro domain(s) IPR006671 Cyclin, N-terminal	gi|460376414|ref|XP_004233993.1|/2.39049e-15/PREDICTED: G2/mitotic-specific cyclin-1-like [Solanum lycopersicum]
Solyc02g031940.1.1	3.31	15.975	2.27091	Up	Pathogenesis-related protein-like protein (AHRD V1 ***- Q8L9B0_ARATH)	gi|460371528|ref|XP_004231588.1|/1.58291e-51/PREDICTED: pathogen-related protein-like [Solanum lycopersicum]
Solyc08g082580.2.1	37.65	16.395	-1.19939	Down	Activated RNA polymerase II transcriptional coactivator p15 (AHRD V1 *-*- B9EM37_SALSA); contains Interpro domain(s) IPR017415 RNA polymerase II transcriptional coactivator KELP	gi|460399958|ref|XP_004245503.1|/5.01684e-76/PREDICTED: RNA polymerase II transcriptional coactivator KELP-like [Solanum lycopersicum]
Solyc04g008210.1.1	34.265	16.075	-1.09192	Down	Xyloglucan endotransglucosylase/hydrolase 13 (AHRD V1 **** C0IRH2_ACTDE); contains Interpro domain(s) IPR016455 Xyloglucan endotransglucosylase/hydrolase	gi|460382386|ref|XP_004236920.1|/0/PREDICTED: probable xyloglucan endotransglucosylase/hydrolase protein 27 [Solanum lycopersicum]
Solyc06g051450.1.1	4.515	27.125	2.58683	Up	Unknown Protein (AHRD V1)	-
Solyc06g069640.2.1	9.2	1.015	-3.18015	Down	MazG nucleotide pyrophosphohydrolase (AHRD V1 ***- D9SGR6_9PROT); contains Interpro domain(s) IPR011394 NTP Pyrophosphohydrolase MazG-related, RS21-C6	gi|460391967|ref|XP_004241589.1|/2.7145e-60/PREDICTED: dCTP pyrophosphatase 1-like [Solanum lycopersicum]
Solyc02g082920.2.1	4.235	25.795	2.60666	Up	Endochitinase (Chitinase) (AHRD V1 **** Q43184_SOLTU); contains Interpro domain(s) IPR000726 Glycoside hydrolase, family 19, catalytic	gi|350534584|ref|NP_001234404.1|/1.88827e-149/acidic 26 kDa endochitinase precursor [Solanum lycopersicum]
Solyc03g020050.2.1	2.635	14.81	2.4907	Up	Proteinase inhibitor II (AHRD V1 ***- B3F0C1_TOBAC); contains Interpro domain(s) IPR003465 Proteinase inhibitor I20, Pin2	gi|350539691|ref|NP_001234246.1|/5.61396e-107/proteinase inhibitor type-2 CEVI57 precursor [Solanum lycopersicum]
Solyc06g051960.2.1	132.665	38.225	-1.7952	Down	Pectinesterase (AHRD V1 ***- B9IDR8_POPTR); contains Interpro domain(s) IPR000070 Pectinesterase, catalytic	gi|460390681|ref|XP_004240956.1|/0/PREDICTED: probable pectinesterase/pectinesterase inhibitor 34-like [Solanum lycopersicum]
Solyc09g065100.1.1	21.765	8.56	-1.34633	Down	Transcription factor (AHRD V1 *--* Q9M4A8_MAIZE); contains Interpro domain(s) IPR001092 Basic helix-loop-helix dimerisation region bHLH	gi|460403360|ref|XP_004247159.1|/0/PREDICTED: transcription factor TT8-like [Solanum lycopersicum]
Solyc01g005180.1.1	31.45	11.865	-1.40635	Down	Unknown Protein (AHRD V1)	gi|460410112|ref|XP_004250475.1|/1.53948e-14/PREDICTED: uncharacterized protein LOC101246399 [Solanum lycopersicum]
Solyc03g034220.2.1	407.315	840.37	1.04488	Up	Ribulose bisphosphate carboxylase small chain (AHRD V1 ***- A9YTZ7_SOLTU); contains Interpro domain(s) IPR000894 Ribulose bisphosphate carboxylase, small chain	gi|132095|sp|P07179.2|RBS2A_SOLLC/2.04582e-96/RecName: Full=Ribulose bisphosphate carboxylase small chain 2A, chloroplastic; Short=RuBisCO small subunit 2A; AltName: Full=LESS 5; Flags: Precursor
Solyc12g009590.1.1	17.84	6.505	-1.45549	Down	Methyl binding domain protein (Fragment) (AHRD V1 *--- B9HAA5_POPTR); contains Interpro domain(s) IPR001739 Methyl-CpG DNA binding	gi|460412675|ref|XP_004251723.1|/0/PREDICTED: uncharacterized protein LOC101259218 [Solanum lycopersicum]
Solyc02g081750.1.1	23.215	3.9	-2.57351	Down	Acyltransferase (Fragment) (AHRD V1 **-- C1JZ77_9SOLA); contains Interpro domain(s) IPR003480 Transferase	gi|460373663|ref|XP_004232634.1|/0/PREDICTED: deacetylvindoline O-acetyltransferase-like [Solanum lycopersicum]
Solyc01g095450.2.1	43.395	16.66	-1.38114	Down	GDSL esterase/lipase At4g01130 (AHRD V1 ***- GDL61_ARATH); contains Interpro domain(s) IPR001087 Lipase, GDSL	gi|460368233|ref|XP_004229972.1|/0/PREDICTED: GDSL esterase/lipase At4g01130-like [Solanum lycopersicum]
Solyc10g005010.2.1	2.38	56.81	4.57711	Up	NAC domain protein IPR003441 (AHRD V1 ***- B9GRQ5_POPTR); contains Interpro domain(s) IPR003441 No apical meristem (NAM) protein	gi|460405922|ref|XP_004248423.1|/4.86582e-158/PREDICTED: NAC domain-containing protein 43-like [Solanum lycopersicum]
Solyc10g079430.1.1	18.63	5.735	-1.69976	Down	U3 small nucleolar RNA-associated protein 11 (AHRD V1 ***- B6TNQ8_MAIZE); contains Interpro domain(s) IPR007144 Small-subunit processome, Utp11	gi|460407592|ref|XP_004249236.1|/5.74373e-110/PREDICTED: probable U3 small nucleolar RNA-associated protein 11-like [Solanum lycopersicum]
Solyc01g104380.2.1	962.53	282.135	-1.77045	Down	Blue copper protein (AHRD V1 **-- C7AE91_WHEAT); contains Interpro domain(s) IPR003245 Plastocyanin-like	gi|350535158|ref|NP_001234435.1|/3.50823e-60/plantacyanin precursor [Solanum lycopersicum]
Solyc05g056400.2.1	35.455	8.58	-2.04694	Down	Protein disulfide isomerase (AHRD V1 **** Q6IV17_IPOBA); contains Interpro domain(s) IPR005792 Protein disulphide isomerase	gi|460387961|ref|XP_004239640.1|/0/PREDICTED: protein disulfide-isomerase-like [Solanum lycopersicum]
Solyc11g007920.1.1	80.785	39.56	-1.03005	Down	Histone H2B (AHRD V1 ***- A5BCC0_VITVI); contains Interpro domain(s) IPR000558 Histone H2B	gi|460409198|ref|XP_004250026.1|/2.93161e-42/PREDICTED: probable histone H2B.1-like [Solanum lycopersicum]
Solyc11g066520.1.1	18.835	3.935	-2.25898	Down	Serine carboxypeptidase family protein expressed (AHRD V1 ***- Q10K92_ORYSJ); contains Interpro domain(s) IPR001563 Peptidase S10, serine carboxypeptidase	gi|460411178|ref|XP_004250991.1|/0/PREDICTED: serine carboxypeptidase-like 51-like [Solanum lycopersicum]
Solyc09g018630.2.1	24.955	7.98	-1.64487	Down	Bis(5&apos-adenosyl)-triphosphatase-like protein (AHRD V1 **-- Q9LVM4_ARATH); contains Interpro domain(s) IPR011151 Histidine triad motif	gi|460401495|ref|XP_004246259.1|/1.95664e-57/PREDICTED: bis(5'-adenosyl)-triphosphatase-like [Solanum lycopersicum]
Solyc04g080540.2.1	32.255	9.325	-1.79035	Down	ST225 (AHRD V1 ***- B4YYB7_THEHA)	gi|460385205|ref|XP_004238295.1|/1.1454e-68/PREDICTED: uncharacterized protein LOC101245159 isoform 1 [Solanum lycopersicum]
Solyc09g063090.2.1	49.37	21.975	-1.16777	Down	Unknown Protein (AHRD V1)	gi|460403267|ref|XP_004247114.1|/4.11602e-36/PREDICTED: uncharacterized protein LOC101266067 [Solanum lycopersicum]
Solyc02g081110.1.1	61.915	16.87	-1.87583	Down	Calcium-dependent protein kinase-like (AHRD V1 ***- Q9LET1_ARATH); contains Interpro domain(s) IPR017442 Serine/threonine protein kinase-related	gi|460399675|ref|XP_004245362.1|/1.14498e-17/PREDICTED: putative serine/threonine-protein kinase C01C4.3-like [Solanum lycopersicum]
Solyc05g053550.2.1	130.82	55.305	-1.2421	Down	Chalcone synthase (AHRD V1 ***- C5IWS6_NICAL); contains Interpro domain(s) IPR011141 Polyketide synthase, type III	gi|350537407|ref|NP_001234036.1|/0/chalcone synthase 2 [Solanum lycopersicum]
Solyc06g007920.1.1	168.85	49.895	-1.75878	Down	Gibberellin-regulated family protein (AHRD V1 **-- D7LC91_ARALY); contains Interpro domain(s) IPR003854 Gibberellin regulated protein	gi|460389638|ref|XP_004240458.1|/3.71959e-29/PREDICTED: protein RSI-1-like [Solanum lycopersicum]
Solyc12g014130.1.1	0.295	27.64	6.5499	Up	Calmodulin binding protein (AHRD V1 **-- B6TIB2_MAIZE); contains Interpro domain(s) IPR000048 IQ calmodulin-binding region	gi|460413001|ref|XP_004251884.1|/5.78151e-131/PREDICTED: protein IQ-DOMAIN 1-like [Solanum lycopersicum]
Solyc04g064690.2.1	30.295	11.32	-1.42021	Down	Peroxidase (AHRD V1 **** Q5K4K5_GOSHI); contains Interpro domain(s) IPR002016 Haem peroxidase, plant/fungal/bacterial	gi|460384116|ref|XP_004237760.1|/0/PREDICTED: peroxidase 43-like [Solanum lycopersicum]
Solyc12g099360.1.1	25.245	52.69	1.06153	Up	Acyl-CoA synthetase/AMP-acid ligase II (AHRD V1 **** Q2W3Z0_MAGSA); contains Interpro domain(s) IPR000873 AMP-dependent synthetase and ligase	gi|460415142|ref|XP_004252919.1|/0/PREDICTED: acetate/butyrate--CoA ligase AAE7, peroxisomal-like [Solanum lycopersicum]
Solyc02g090840.2.1	156.125	343.62	1.13811	Up	Os11g0282300 protein (Fragment) (AHRD V1 ***- Q0ITA9_ORYSJ); contains Interpro domain(s) IPR012881 Protein of unknown function DUF1685	gi|460372429|ref|XP_004232033.1|/3.22794e-77/PREDICTED: uncharacterized protein LOC101244139 [Solanum lycopersicum]
Solyc11g011140.1.1	37.42	17.75	-1.07599	Down	50S ribosomal protein L23 (AHRD V1 *-*- C0N8Z1_9GAMM); contains Interpro domain(s) IPR013025 Ribosomal protein L25/L23	gi|460409506|ref|XP_004250179.1|/5.30806e-96/PREDICTED: 50S ribosomal protein L23-like isoform 1 [Solanum lycopersicum]
Solyc06g083030.2.1	516.135	120.18	-2.10255	Down	Serine carboxypeptidase 1 (AHRD V1 ***- B6TDA5_MAIZE); contains Interpro domain(s) IPR001563 Peptidase S10, serine carboxypeptidase	gi|460393686|ref|XP_004242440.1|/0/PREDICTED: serine carboxypeptidase 1-like [Solanum lycopersicum]
Solyc02g078890.1.1	45.33	16.12	-1.49161	Down	Unknown Protein (AHRD V1)	gi|359496315|ref|XP_003635207.1|/3.0318e-10/PREDICTED: uncharacterized protein LOC100853563 [Vitis vinifera]
Solyc05g050210.2.1	2.02	11.715	2.53593	Up	GDSL esterase/lipase At4g01130 (AHRD V1 ***- GDL61_ARATH); contains Interpro domain(s) IPR001087 Lipase, GDSL	gi|460388873|ref|XP_004240088.1|/0/PREDICTED: GDSL esterase/lipase At4g01130-like [Solanum lycopersicum]
Solyc07g056690.1.1	21.685	7.49	-1.53366	Down	Carboxyl-terminal peptidase (AHRD V1 ***- B6TV70_MAIZE); contains Interpro domain(s) IPR004314 Protein of unknown function DUF239, plant	gi|460396417|ref|XP_004243770.1|/4.50131e-132/PREDICTED: uncharacterized protein LOC101248219 [Solanum lycopersicum]
Solyc06g035920.2.1	56.05	27.815	-1.01085	Down	Remorin 1 (AHRD V1 ***- Q9XEX8_SOLLC); contains Interpro domain(s) IPR005516 Remorin, C-terminal region	gi|460390221|ref|XP_004240737.1|/4.73859e-82/PREDICTED: remorin-like [Solanum lycopersicum]
Solyc05g056480.2.1	11.235	30.895	1.45937	Up	Pyruvate dehydrogenase E1 component alpha subunit (AHRD V1 **** D6YUM5_WADCW); contains Interpro domain(s) IPR001017 Dehydrogenase, E1 component	gi|460387946|ref|XP_004239633.1|/0/PREDICTED: 2-oxoisovalerate dehydrogenase subunit alpha, mitochondrial-like [Solanum lycopersicum]
Solyc07g009050.2.1	0.01	9.04	9.82018	Up	Unknown Protein (AHRD V1)	gi|460394493|ref|XP_004242837.1|/2.84159e-42/PREDICTED: defensin-like protein 3-like [Solanum lycopersicum]
Solyc10g007090.2.1	2.84	12.155	2.09759	Up	Mate efflux family protein (AHRD V1 *--- D7L3C4_ARALY); contains Interpro domain(s) IPR002528 Multi antimicrobial extrusion protein MatE	gi|460406079|ref|XP_004248501.1|/9.0491e-60/PREDICTED: MATE efflux family protein LAL5-like [Solanum lycopersicum]
Solyc09g097760.2.1	13.39	557.63	5.38008	Up	Glycine rich protein (AHRD V1 *-*- Q94CG1_TOBAC); contains Interpro domain(s) IPR010800 Glycine rich	gi|460405135|ref|XP_004248032.1|/3.87521e-77/PREDICTED: translation initiation factor IF-2-like [Solanum lycopersicum]
Solyc03g093800.1.1	33.865	76.835	1.18197	Up	Unknown Protein (AHRD V1)	gi|460378874|ref|XP_004235193.1|/1.64236e-08/PREDICTED: uncharacterized protein LOC101244167 [Solanum lycopersicum]
Solyc02g078160.2.1	45.785	109.81	1.26206	Up	Plant-specific domain TIGR01615 family protein (AHRD V1 ***- B6UDN7_MAIZE); contains Interpro domain(s) IPR006502 Protein of unknown function DUF506, plant	gi|460374165|ref|XP_004232882.1|/2.96959e-160/PREDICTED: uncharacterized protein LOC101251439 [Solanum lycopersicum]
Solyc12g010920.1.1	84.62	243.75	1.52633	Up	Oleosin (AHRD V1 ***- Q8LGL8_OLEEU); contains Interpro domain(s) IPR000136 Oleosin	gi|460412845|ref|XP_004251808.1|/9.06054e-54/PREDICTED: oleosin 5-like [Solanum lycopersicum]
Solyc02g084240.2.1	63.52	23.955	-1.40688	Down	H1 histone-like protein (AHRD V1 ***- Q43511_SOLLC); contains Interpro domain(s) IPR005818 Histone H1/H5	gi|350606427|ref|NP_001234389.1|/5.15669e-54/H1 histone-like protein [Solanum lycopersicum]
Solyc12g043170.1.1	14.86	1.92	-2.95226	Down	Unknown Protein (AHRD V1)	gi|460414267|ref|XP_004252494.1|/2.34727e-23/PREDICTED: uncharacterized protein LOC101253568 [Solanum lycopersicum]
Solyc01g006610.1.1	5.23	16.705	1.6754	Up	2-oxoglutarate-dependent dioxygenase (AHRD V1 **** B9GL08_POPTR); contains Interpro domain(s) IPR005123 Oxoglutarate and iron-dependent oxygenase	gi|460365641|ref|XP_004228709.1|/1.36672e-167/PREDICTED: flavonol synthase/flavanone 3-hydroxylase-like [Solanum lycopersicum]
Solyc02g079510.2.1	28.775	86.045	1.58028	Up	Peroxidase (AHRD V1 **** Q50LG4_TOBAC); contains Interpro domain(s) IPR019793 Peroxidases heam-ligand binding site IPR019794 Peroxidase, active site IPR002016 Haem peroxidase, plant/fungal/bacterial	gi|129811|sp|P15004.1|PER2_SOLLC/1.14407e-173/RecName: Full=Suberization-associated anionic peroxidase 2; AltName: Full=TMP2; Flags: Precursor
Solyc05g008090.2.1	29.565	11.545	-1.35662	Down	Os02g0200800 protein (Fragment) (AHRD V1 *-*- Q0E303_ORYSJ); contains Interpro domain(s) IPR009675 Targeting for Xklp2	gi|460386304|ref|XP_004238839.1|/0/PREDICTED: uncharacterized protein LOC101253184 [Solanum lycopersicum]
Solyc01g109390.2.1	217.475	74.99	-1.53608	Down	PVR3-like protein (AHRD V1 ***- B6TVY8_MAIZE); contains Interpro domain(s) IPR013770 Plant lipid transfer protein and hydrophobic protein, helical	gi|460370287|ref|XP_004230985.1|/2.99303e-54/PREDICTED: putative lipid-transfer protein DIR1-like [Solanum lycopersicum]
Solyc03g121180.2.1	45.02	102.9	1.19261	Up	GDSL esterase/lipase At5g22810 (AHRD V1 ***- GDL78_ARATH); contains Interpro domain(s) IPR001087 Lipase, GDSL	gi|460379767|ref|XP_004235632.1|/0/PREDICTED: GDSL esterase/lipase APG-like [Solanum lycopersicum]
Solyc12g094640.1.1	18.92	69.285	1.87263	Up	Glyceraldehyde-3-phosphate dehydrogenase B (AHRD V1 ***- B4F8L7_MAIZE); contains Interpro domain(s) IPR000173 Glyceraldehyde 3-phosphate dehydrogenase	gi|460415552|ref|XP_004253122.1|/0/PREDICTED: glyceraldehyde-3-phosphate dehydrogenase B, chloroplastic-like [Solanum lycopersicum]
Solyc02g078590.1.1	25.985	10.67	-1.28412	Down	Alpha-1 4-galactosyltransferase (AHRD V1 *-*- Q0R0H6_MOUSE); contains Interpro domain(s) IPR007652 Alpha 1,4-glycosyltransferase conserved region	gi|460374079|ref|XP_004232839.1|/0/PREDICTED: uncharacterized protein At4g19900-like [Solanum lycopersicum]
Solyc02g085940.2.1	23.975	55.695	1.21602	Up	Unknown Protein (AHRD V1)	gi|460373093|ref|XP_004232357.1|/7.03614e-75/PREDICTED: uncharacterized protein LOC101268635 [Solanum lycopersicum]
Solyc02g090170.2.1	27.59	6.035	-2.19272	Down	B3 domain-containing protein LOC_Os12g40090 (AHRD V1 ***- Y1209_ORYSJ); contains Interpro domain(s) IPR003340 Transcriptional factor B3	gi|460375704|ref|XP_004233644.1|/0/PREDICTED: putative B3 domain-containing protein Os03g0621600-like [Solanum lycopersicum]
Solyc07g006470.1.1	69.335	13.885	-2.32006	Down	Aspartic proteinase nepenthesin I (AHRD V1 ***- A9ZMF9_NEPAL); contains Interpro domain(s) IPR001461 Peptidase A1	gi|460394860|ref|XP_004243008.1|/0/PREDICTED: protein ASPARTIC PROTEASE IN GUARD CELL 1-like [Solanum lycopersicum]
Solyc04g011550.2.1	56.97	28.1	-1.01963	Down	Unknown Protein (AHRD V1)	gi|460382028|ref|XP_004236742.1|/7.42489e-30/PREDICTED: uncharacterized protein LOC101259232 isoform 1 [Solanum lycopersicum]
Solyc06g074000.1.1	56.7	24.75	-1.19592	Down	Aspartic proteinase nepenthesin-2 (AHRD V1 **-- B6SJT4_MAIZE); contains Interpro domain(s) IPR001461 Peptidase A1	gi|460391471|ref|XP_004241344.1|/0/PREDICTED: aspartic proteinase nepenthesin-2-like isoform 1 [Solanum lycopersicum]
Solyc09g098310.2.1	51.835	123.82	1.25625	Up	Unknown Protein (AHRD V1)	-
Solyc05g012530.1.1	19.885	6.94	-1.51867	Down	Unknown Protein (AHRD V1)	-
Solyc02g078670.2.1	101.91	42.615	-1.25786	Down	COP1-Interacting ProteinI 7 (CIP7) (Fragment) (AHRD V1 *-*- Q7GDB1_ARATH)	gi|460374065|ref|XP_004232832.1|/0/PREDICTED: uncharacterized protein LOC101263075 [Solanum lycopersicum]
Solyc02g079500.2.1	615.395	1697.66	1.46397	Up	Peroxidase (AHRD V1 **** Q50LG4_TOBAC); contains Interpro domain(s) IPR019793 Peroxidases heam-ligand binding site IPR019794 Peroxidase, active site IPR002016 Haem peroxidase, plant/fungal/bacterial	gi|129807|sp|P15003.1|PER1_SOLLC/0/RecName: Full=Suberization-associated anionic peroxidase 1; AltName: Full=TMP1; Flags: Precursor
Solyc10g017980.1.1	50.195	189.815	1.91898	Up	Chitinase (AHRD V1 ***- B8QVJ5_ZEAMP); contains Interpro domain(s) IPR001002 Chitin-binding, type 1	gi|460406226|ref|XP_004248568.1|/3.69148e-32/PREDICTED: endochitinase-like [Solanum lycopersicum]
Solyc01g109690.1.1	0.77	11.555	3.90752	Up	Myb family transcription factor (Fragment) (AHRD V1 **** D7KSM0_ARALY); contains Interpro domain(s) IPR017884 SANT, eukarya	gi|460370277|ref|XP_004230980.1|/1.56905e-35/PREDICTED: protein RADIALIS-like 6-like [Solanum lycopersicum]
Solyc06g068770.2.1	5.65	18.415	1.70456	Up	Exostosin-like glycosyltransferase (AHRD V1 **-- A8I7L6_CHLRE); contains Interpro domain(s) IPR004263 Exostosin-like	gi|460392103|ref|XP_004241657.1|/0/PREDICTED: probable beta-1,4-xylosyltransferase IRX10L-like [Solanum lycopersicum]
Solyc02g063150.2.1	202.745	482.78	1.2517	Up	Ribulose bisphosphate carboxylase small chain (AHRD V1 ***- Q84QE5_TOBAC); contains Interpro domain(s) IPR000894 Ribulose bisphosphate carboxylase, small chain	gi|132079|sp|P08706.2|RBS1_SOLLC/7.78957e-95/RecName: Full=Ribulose bisphosphate carboxylase small chain 1, chloroplastic; Short=RuBisCO small subunit 1; AltName: Full=LESS 17; Flags: Precursor
Solyc09g092260.2.1	38.7	14.57	-1.40933	Down	Chaperone protein dnaJ 20 (AHRD V1 ***- B6U349_MAIZE); contains Interpro domain(s) IPR001623 Heat shock protein DnaJ, N-terminal	gi|460404818|ref|XP_004247877.1|/6.96802e-99/PREDICTED: chaperone protein dnaJ 20, chloroplastic-like isoform 2 [Solanum lycopersicum]
Solyc03g032040.2.1	36.99	12.76	-1.53551	Down	MFS family major facilitator transporter D-xylose cation symporter (AHRD V1 *-** D4E1S5_SEROD); contains Interpro domain(s) IPR016196 Major facilitator superfamily, general substrate transporter	gi|460377444|ref|XP_004234503.1|/0/PREDICTED: monosaccharide-sensing protein 2-like [Solanum lycopersicum]
Solyc09g082760.2.1	8.16	0.555	-3.87801	Down	Aspartic proteinase 2 (AHRD V1 **-* Q948P0_SOYBN); contains Interpro domain(s) IPR001461 Peptidase A1	gi|460404275|ref|XP_004247609.1|/0/PREDICTED: aspartic proteinase oryzasin-1-like [Solanum lycopersicum]
Solyc01g110360.2.1	123.95	253.9	1.0345	Up	Fructose-bisphosphate aldolase (AHRD V1 ***- B0FPD8_SOLTU); contains Interpro domain(s) IPR000741 Fructose-bisphosphate aldolase, class-I	gi|460370090|ref|XP_004230887.1|/0/PREDICTED: probable fructose-bisphosphate aldolase 2, chloroplastic-like [Solanum lycopersicum]
Solyc09g009210.2.1	12.68	2.08	-2.6079	Down	cDNA clone J033118E13 full insert sequence (AHRD V1 **-- B7EU28_ORYSJ); contains Interpro domain(s) IPR007033 Protein of unknown function DUF662	gi|460402114|ref|XP_004246559.1|/8.56039e-69/PREDICTED: uncharacterized protein LOC101267639 isoform 2 [Solanum lycopersicum]
Solyc02g085950.2.1	32.505	126.135	1.95624	Up	Ribulose bisphosphate carboxylase small chain (AHRD V1 ***- A9YTZ7_SOLTU); contains Interpro domain(s) IPR000894 Ribulose bisphosphate carboxylase, small chain	gi|132104|sp|P07180.1|RBS3A_SOLLC/8.1702e-97/RecName: Full=Ribulose bisphosphate carboxylase small chain 3A/3C, chloroplastic; Short=RuBisCO small subunit 3A/3C; Flags: Precursor
Solyc05g014710.2.1	46.93	14.645	-1.6801	Down	Remorin family protein (AHRD V1 ***- D7KET1_ARALY); contains Interpro domain(s) IPR005516 Remorin, C-terminal region	gi|460387022|ref|XP_004239190.1|/3.25e-173/PREDICTED: uncharacterized protein LOC101262111 [Solanum lycopersicum]
Solyc02g083510.2.1	27.275	9.63	-1.50197	Down	Aquaporin (AHRD V1 ***- Q9FUC0_BRAOL); contains Interpro domain(s) IPR012269 Aquaporin	gi|413968434|gb|AFW90554.1|/4.43249e-139/aquaporin [Solanum tuberosum]
Solyc01g087970.2.1	13.195	2.495	-2.40288	Down	Serine carboxypeptidase 1 (AHRD V1 **** B6SW38_MAIZE); contains Interpro domain(s) IPR001563 Peptidase S10, serine carboxypeptidase	gi|460367626|ref|XP_004229673.1|/0/PREDICTED: serine carboxypeptidase-like 40-like [Solanum lycopersicum]
Solyc11g045470.1.1	12.95	2.705	-2.25925	Down	Unknown Protein (AHRD V1); contains Interpro domain(s) IPR007656 Protein of unknown function DUF593	gi|462397512|gb|EMJ03180.1|/4.26564e-17/hypothetical protein PRUPE_ppa004854mg [Prunus persica]
Solyc05g051250.2.1	15.295	4.705	-1.70079	Down	Glutamine synthetase (AHRD V1 ***- A9PB10_POPTR); contains Interpro domain(s) IPR008146 Glutamine synthetase, catalytic region	gi|460388763|ref|XP_004240034.1|/0/PREDICTED: glutamine synthetase-like [Solanum lycopersicum]
Solyc06g083020.1.1	57.675	15.78	-1.86985	Down	Serine carboxypeptidase 1 (AHRD V1 ***- B6TDA5_MAIZE); contains Interpro domain(s) IPR001563 Peptidase S10, serine carboxypeptidase	gi|460393684|ref|XP_004242439.1|/0/PREDICTED: serine carboxypeptidase-like 20-like [Solanum lycopersicum]
Solyc01g105450.2.1	44.05	6	-2.87611	Down	ABC transporter G family member 11 (AHRD V1 ***- AB11G_ARATH); contains Interpro domain(s) IPR013525 ABC-2 type transporter	gi|460369402|ref|XP_004230551.1|/0/PREDICTED: ABC transporter G family member 11-like [Solanum lycopersicum]
Solyc08g067780.2.1	0.01	12.98	10.3421	Up	Unknown Protein (AHRD V1)	gi|460399400|ref|XP_004245229.1|/6.06677e-80/PREDICTED: uncharacterized protein LOC101249111 [Solanum lycopersicum]
Solyc05g043330.2.1	42.55	10.88	-1.96748	Down	GDSL esterase/lipase At2g04570 (AHRD V1 ***- GDL34_ARATH); contains Interpro domain(s) IPR001087 Lipase, GDSL	gi|460389012|ref|XP_004240155.1|/0/PREDICTED: GDSL esterase/lipase At2g04570-like [Solanum lycopersicum]
Solyc12g008560.1.1	439.595	144.165	-1.60845	Down	Unknown Protein (AHRD V1)	-
Solyc12g044520.1.1	38.825	13.37	-1.53799	Down	Glutathione S-transferase (AHRD V1 ***- Q76KW1_PEA); contains Interpro domain(s) IPR004046 Glutathione S-transferase, C-terminal	gi|460414289|ref|XP_004252505.1|/2.06821e-137/PREDICTED: glutathione S-transferase L1-like [Solanum lycopersicum]
Solyc05g005350.1.1	8.92	22.99	1.36589	Up	Nuclear transcription factor Y subunit B-6 (AHRD V1 *-** B6UH02_MAIZE); contains Interpro domain(s) IPR003957 Transcription factor, CBFA/NFYB, DNA topoisomerase	gi|460387352|ref|XP_004239341.1|/2.69835e-130/PREDICTED: nuclear transcription factor Y subunit B-6-like [Solanum lycopersicum]
Solyc01g074000.2.1	28.395	11.715	-1.27728	Down	Histone H3 (AHRD V1 ***- D8L9K7_WHEAT); contains Interpro domain(s) IPR000164 Histone H3	gi|414587287|tpg|DAA37858.1|/4.73888e-60/TPA: histone H3.2 [Zea mays]
Solyc09g007420.2.1	0.285	6.72	4.55943	Up	Galactosylgalactosylxylosylprotein 3-beta-glucuronosyltransferase 1 (AHRD V1 **-* B6U0V3_MAIZE); contains Interpro domain(s) IPR005027 Glycosyl transferase, family 43	gi|460402364|ref|XP_004246682.1|/0/PREDICTED: probable beta-1,4-xylosyltransferase IRX9-like [Solanum lycopersicum]
Solyc09g066100.2.1	54.95	21.89	-1.32785	Down	Histone H1 (AHRD V1 *-*- Q40509_TOBAC); contains Interpro domain(s) IPR005818 Histone H1/H5	gi|585241|sp|P37218.1|H1_SOLLC/2.81038e-31/RecName: Full=Histone H1
Solyc02g065210.2.1	37.78	8.2	-2.20393	Down	Cytochrome P450	gi|460375263|ref|XP_004233426.1|/0/PREDICTED: geraniol 8-hydroxylase-like [Solanum lycopersicum]
Solyc06g072670.2.1	8.565	45.615	2.41298	Up	Short-chain dehydrogenase/reductase SDR (AHRD V1 ***- Q08PN0_STIAU); contains Interpro domain(s) IPR002347 Glucose/ribitol dehydrogenase	gi|460391684|ref|XP_004241449.1|/0/PREDICTED: dehydrogenase/reductase SDR family protein 7-like [Solanum lycopersicum]
Solyc10g054900.1.1	78.945	1474.6	4.22333	Up	Proline-rich protein (AHRD V1 ***- Q9M6T7_NICGL); contains Interpro domain(s) IPR010616 Protein of unknown function DUF1210	gi|460406453|ref|XP_004248679.1|/6.43849e-93/PREDICTED: proline-rich protein 4-like [Solanum lycopersicum]
Solyc02g082700.2.1	162.57	68.85	-1.23953	Down	High mobility group protein (AHRD V1 **-- O49948_SOLTU); contains Interpro domain(s) IPR000910 High mobility group, HMG1/HMG2	gi|460373517|ref|XP_004232565.1|/5.2119e-45/PREDICTED: HMG1/2-like protein-like isoform 2 [Solanum lycopersicum]
Solyc04g072800.2.1	29.735	13.585	-1.13015	Down	2 3-bisphosphoglycerate-dependent phosphoglycerate mutase (AHRD V1 **** D1R850_9CHLA); contains Interpro domain(s) IPR005952 Phosphoglycerate mutase 1	gi|460384371|ref|XP_004237885.1|/6.26412e-139/PREDICTED: 2,3-bisphosphoglycerate-dependent phosphoglycerate mutase-like isoform 1 [Solanum lycopersicum]
Solyc04g082200.2.1	108.65	38.74	-1.48779	Down	Dehydrin (AHRD V1 *-*- Q1A4H3_COFCA); contains Interpro domain(s) IPR000167 Dehydrin	gi|460385439|ref|XP_004238411.1|/9.06609e-42/PREDICTED: phosphoprotein ECPP44-like [Solanum lycopersicum]
Solyc04g014790.1.1	83.31	24.965	-1.73858	Down	Cysteine proteinase inhibitor (AHRD V1 **** Q30KW6_ZEAMP); contains Interpro domain(s) IPR000010 Proteinase inhibitor I25, cystatin	gi|460382804|ref|XP_004237126.1|/1.30064e-74/PREDICTED: cysteine proteinase inhibitor 5-like [Solanum lycopersicum]
Solyc03g025660.1.1	27.88	5.915	-2.23678	Down	Self-incompatibility protein (Fragment) (AHRD V1 ***- C7FE91_9MAGN); contains Interpro domain(s) IPR010264 Plant self-incompatibility S1	gi|460402733|ref|XP_004246865.1|/2.88562e-21/PREDICTED: uncharacterized protein LOC101253018 [Solanum lycopersicum]
Solyc10g075090.1.1	1157.26	2692.09	1.21802	Up	Non-specific lipid-transfer protein (AHRD V1 **** Q4A1N0_SOLLC); contains Interpro domain(s) IPR013770 Plant lipid transfer protein and hydrophobic protein, helical	gi|350535717|ref|NP_001233953.1|/1.17474e-38/non-specific lipid-transfer protein 2 precursor [Solanum lycopersicum]
Solyc12g087980.1.1	33.26	15.625	-1.08993	Down	Hydroxycinnamoyl CoA quinate transferase 2 (AHRD V1 **-- D8L7F0_CYNSC); contains Interpro domain(s) IPR003480 Transferase	gi|460414922|ref|XP_004252810.1|/0/PREDICTED: uncharacterized protein LOC101252161 [Solanum lycopersicum]
Solyc07g065410.1.1	173.625	79.725	-1.12287	Down	Unknown Protein (AHRD V1)	gi|357447993|ref|XP_003594272.1|/1.30431e-21/hypothetical protein MTR_2g026420 [Medicago truncatula]
Solyc07g041900.2.1	185.31	494.51	1.41606	Up	Cathepsin L-like cysteine proteinase (AHRD V1 **** A7LJ78_DERVA); contains Interpro domain(s) IPR013128 Peptidase C1A, papain IPR000169 Peptidase, cysteine peptidase active site	gi|2499879|sp|Q40143.1|CYSP3_SOLLC/0/RecName: Full=Cysteine proteinase 3; Flags: Precursor
Solyc09g082360.2.1	0.44	6.67	3.92211	Up	Globulin-like protein (Fragment) (AHRD V1 ***- Q9ZRG9_ORYSA); contains Interpro domain(s) IPR014710 RmlC-like jelly roll fold	gi|460404218|ref|XP_004247581.1|/3.54037e-101/PREDICTED: vicilin GC72-A-like [Solanum lycopersicum]
Solyc12g010020.1.1	14.92	1.875	-2.99229	Down	Leucyl aminopeptidase (AHRD V1 ***- D7DWG6_NOSA0); contains Interpro domain(s) IPR011356 Peptidase M17, leucyl aminopeptidase	gi|1236654|gb|AAC49457.1|/0/leucine aminopeptidase, partial [Solanum lycopersicum]
Solyc07g005700.2.1	33.01	15.385	-1.10138	Down	Unknown Protein (AHRD V1); contains Interpro domain(s) IPR003604 Zinc finger, U1-type	gi|460394021|ref|XP_004242604.1|/0/PREDICTED: uncharacterized protein LOC101245961 [Solanum lycopersicum]
Solyc06g053840.2.1	44.345	18.955	-1.22619	Down	Auxin responsive protein (AHRD V1 ***- D9IQE6_CATRO); contains Interpro domain(s) IPR003311 AUX/IAA protein	gi|365818523|gb|AEX00350.1|/4.07715e-107/IAA4 [Solanum lycopersicum]
Solyc03g112130.1.1	29.195	12.05	-1.27669	Down	AT5G28150-like protein (Fragment) (AHRD V1 *-*- D6PS16_9BRAS); contains Interpro domain(s) IPR008586 Protein of unknown function DUF868, plant	gi|460381063|ref|XP_004236272.1|/1.63885e-152/PREDICTED: uncharacterized protein LOC101245536 [Solanum lycopersicum]
Solyc10g049940.1.1	29.265	11.875	-1.30125	Down	Unknown Protein (AHRD V1)	-
Solyc09g072560.2.1	1002.33	6990.32	2.802	Up	Legumin 11S-globulin (AHRD V1 **-- Q39770_GINBI); contains Interpro domain(s) IPR014710 RmlC-like jelly roll fold	gi|460404101|ref|XP_004247523.1|/0/PREDICTED: 11S globulin seed storage protein 2-like [Solanum lycopersicum]
Solyc05g007600.1.1	8.58	21.925	1.35353	Up	Unknown Protein (AHRD V1)	gi|460386229|ref|XP_004238802.1|/2.43468e-12/PREDICTED: isopenicillin N epimerase-like [Solanum lycopersicum]
Solyc01g104850.2.1	2.09	17.625	3.07605	Up	Serine carboxypeptidase F13S12.6 (AHRD V1 **** B6U5K7_MAIZE); contains Interpro domain(s) IPR001563 Peptidase S10, serine carboxypeptidase	gi|460369444|ref|XP_004230572.1|/0/PREDICTED: serine carboxypeptidase-like 42-like [Solanum lycopersicum]
Solyc09g097850.1.1	327.225	145.675	-1.16753	Down	Cysteine proteinase inhibitor (AHRD V1 ***- A7L2Z3_GOSHI); contains Interpro domain(s) IPR002885 Pentatricopeptide repeat	gi|460405121|ref|XP_004248025.1|/8.00532e-48/PREDICTED: cysteine proteinase inhibitor 10-like [Solanum lycopersicum]
Solyc02g031850.1.1	6.375	24.345	1.93313	Up	Kinase family protein (AHRD V1 ***- D7LHR9_ARALY); contains Interpro domain(s) IPR001245 Tyrosine protein kinase	gi|460371522|ref|XP_004231585.1|/1.70716e-50/PREDICTED: uncharacterized protein LOC101248152 [Solanum lycopersicum]
Solyc03g005940.2.1	2.45	23.91	3.28676	Up	DUF1264 domain protein (AHRD V1 **-- A1CBM4_ASPCL); contains Interpro domain(s) IPR010686 Protein of unknown function DUF1264	gi|460376573|ref|XP_004234072.1|/2.29949e-140/PREDICTED: uncharacterized protein LOC101246315 [Solanum lycopersicum]
Solyc08g074940.2.1	1269.92	376.49	-1.75405	Down	Aspartic proteinase nepenthesin-2 (AHRD V1 **-- B6SMJ5_MAIZE); contains Interpro domain(s) IPR001461 Peptidase A1	gi|460401063|ref|XP_004246049.1|/0/PREDICTED: aspartic proteinase CDR1-like [Solanum lycopersicum]
Solyc02g062310.1.1	242.69	36.08	-2.74984	Down	BURP domain-containing protein (Fragment) (AHRD V1 **-- Q94IC5_9ROSI); contains Interpro domain(s) IPR004873 BURP	gi|460376385|ref|XP_004233979.1|/1.11755e-73/PREDICTED: dehydration-responsive protein RD22-like [Solanum lycopersicum]
Solyc11g012360.1.1	32.96	12.615	-1.38558	Down	Sodium-dependent dicarboxylate transporter (AHRD V1 ***- O35055_RAT); contains Interpro domain(s) IPR001898 Sodium/sulphate symporter	gi|460409686|ref|XP_004250269.1|/0/PREDICTED: tonoplast dicarboxylate transporter-like [Solanum lycopersicum]
Solyc03g111730.2.1	1852.19	855.355	-1.11464	Down	Cathepsin B-like cysteine proteinase (AHRD V1 **-* CYSP_SCHMA); contains Interpro domain(s) IPR013128 Peptidase C1A, papain	gi|460381115|ref|XP_004236298.1|/0/PREDICTED: vignain-like [Solanum lycopersicum]
Solyc10g047800.1.1	94.495	46.825	-1.01296	Down	Unknown Protein (AHRD V1)	-
Solyc07g006570.2.1	256.63	105.475	-1.28279	Down	S8-RNase (Fragment) (AHRD V1 **-- Q5XPJ2_MALDO); contains Interpro domain(s) IPR001568 Ribonuclease T2	gi|460394145|ref|XP_004242665.1|/7.27405e-135/PREDICTED: ribonuclease 3-like [Solanum lycopersicum]
Solyc00g006670.2.1	8.98	23.41	1.38234	Up	Unknown Protein (AHRD V1)	-
Solyc06g059840.2.1	25.07	10.57	-1.24599	Down	3-methyl-2-oxobutanoate dehydrogenase (2-methylpropanoyl-transferring) (AHRD V1 **** A1U0F1_MARAV); contains Interpro domain(s) IPR001017 Dehydrogenase, E1 component	gi|350538009|ref|NP_001234066.1|/0/branched chain alpha-keto acid dehydrogenase E1-alpha subunit [Solanum lycopersicum]
Solyc03g070440.2.1	0.615	18.795	4.93362	Up	COBRA-like protein (AHRD V1 ***- B6E8Y8_9MYRT); contains Interpro domain(s) IPR017391 COBRA-like	gi|460378296|ref|XP_004234909.1|/0/PREDICTED: COBRA-like protein 4-like isoform 2 [Solanum lycopersicum]
Solyc06g007620.2.1	36.12	11.085	-1.70419	Down	POT family domain containing protein expressed (AHRD V1 ***- D8L9H8_WHEAT); contains Interpro domain(s) IPR007493 Protein of unknown function DUF538	gi|460389602|ref|XP_004240440.1|/5.37916e-94/PREDICTED: uncharacterized protein LOC101251683 isoform 2 [Solanum lycopersicum]
Solyc09g064940.2.1	40.085	99.185	1.30706	Up	Phenazine biosynthesis protein PhzF family (AHRD V1 ***- B4VKV9_9CYAN); contains Interpro domain(s) IPR003719 Phenazine biosynthesis PhzC/PhzF protein	gi|460403348|ref|XP_004247153.1|/2.28709e-165/PREDICTED: uncharacterized isomerase BH0283-like [Solanum lycopersicum]
Solyc09g090910.1.1	44.79	18.83	-1.25014	Down	Auxin responsive protein (AHRD V1 ***- B3U2A2_CUCSA); contains Interpro domain(s) IPR003311 AUX/IAA protein	gi|365818535|gb|AEX00356.1|/3.2509e-146/IAA13 [Solanum lycopersicum]
Solyc03g115300.1.1	48.385	11.68	-2.05052	Down	Expansin (AHRD V1 ***- Q7X9Q3_SAMNI); contains Interpro domain(s) IPR002963 Expansin	gi|460381514|ref|XP_004236494.1|/1.83328e-129/PREDICTED: expansin-A23-like [Solanum lycopersicum]
Solyc08g078870.1.1	23.2	59.935	1.36927	Up	Proline-rich protein (AHRD V1 **-- Q41125_PHAVU); contains Interpro domain(s) IPR013770 Plant lipid transfer protein and hydrophobic protein, helical	gi|460400459|ref|XP_004245752.1|/7.65543e-43/PREDICTED: 14 kDa proline-rich protein DC2.15-like [Solanum lycopersicum]
Solyc07g053360.2.1	26.145	10.035	-1.38149	Down	Seed biotin-containing protein SBP65 (AHRD V1 *--- SBP65_PEA); contains Interpro domain(s) IPR004238 Late embryogenesis abundant protein	gi|460395671|ref|XP_004243405.1|/1.95989e-171/PREDICTED: seed biotin-containing protein SBP65-like [Solanum lycopersicum]
Solyc05g052240.2.1	71.145	22.735	-1.64585	Down	Chalcone--flavonone isomerase (AHRD V1 ***- B4G1R6_MAIZE); contains Interpro domain(s) IPR003466 Chalcone isomerase, subgroup	gi|460388633|ref|XP_004239971.1|/3.71586e-102/PREDICTED: chalcone--flavonone isomerase-like [Solanum lycopersicum]
Solyc01g079580.2.1	39.05	14.91	-1.38904	Down	DNAJ heat shock N-terminal domain-containing protein (AHRD V1 ***- D7LGN0_ARALY); contains Interpro domain(s) IPR011990 Tetratricopeptide-like helical	gi|460367078|ref|XP_004229402.1|/0/PREDICTED: uncharacterized protein LOC101245693 [Solanum lycopersicum]
Solyc11g050930.1.1	11.055	1.975	-2.48477	Down	Sulfotransferase family protein (AHRD V1 ***- D7LQL2_ARALY); contains Interpro domain(s) IPR000863 Sulfotransferase	gi|460410891|ref|XP_004250849.1|/0/PREDICTED: cytosolic sulfotransferase 12-like [Solanum lycopersicum]
Solyc05g009270.2.1	56.245	19.335	-1.54051	Down	Fatty acid elongase 3-ketoacyl-CoA synthase (AHRD V1 **** Q6DUV5_BRANA); contains Interpro domain(s) IPR012392 Very-long-chain 3-ketoacyl-CoA synthase	gi|460386472|ref|XP_004238922.1|/0/PREDICTED: 3-ketoacyl-CoA synthase 6-like [Solanum lycopersicum]
Solyc07g061800.2.1	395.125	969.005	1.29419	Up	Heme-binding protein 2 (AHRD V1 **** B6T0C0_MAIZE); contains Interpro domain(s) IPR006917 SOUL haem-binding protein	gi|460397524|ref|XP_004244317.1|/3.82896e-127/PREDICTED: heme-binding protein 2-like [Solanum lycopersicum]
Solyc09g010860.2.1	24.37	56.705	1.21837	Up	Expansin (AHRD V1 ***- Q9ZP32_SOLLC); contains Interpro domain(s) IPR007112 Expansin 45, endoglucanase-like IPR007117 Pollen allergen/expansin, C-terminal	gi|350538315|ref|NP_001234081.1|/1.37752e-158/expansin A4 precursor [Solanum lycopersicum]
Solyc12g096080.1.1	0.94	20.305	4.43303	Up	UDP-glucosyltransferase family 1 protein (AHRD V1 ***- C6KI43_CITSI); contains Interpro domain(s) IPR002213 UDP-glucuronosyl/UDP-glucosyltransferase	gi|460415698|ref|XP_004253194.1|/0/PREDICTED: UDP-glycosyltransferase 73B4-like [Solanum lycopersicum]
Solyc07g064210.2.1	309.68	871.415	1.49258	Up	2S albumin seed storage protein (Fragment) (AHRD V1 -*-- Q7Y1C2_JUGNI); contains Interpro domain(s) IPR003612 Plant lipid transfer protein/seed storage/trypsin-alpha amylase inhibitor	gi|460397184|ref|XP_004244148.1|/3.88829e-68/PREDICTED: 2S sulfur-rich seed storage protein 2-like [Solanum lycopersicum]
Solyc08g081790.1.1	0.205	7.17	5.12828	Up	Dirigent protein (AHRD V1 ***- Q9SDR7_FORIN); contains Interpro domain(s) IPR004265 Plant disease resistance response protein	gi|460400059|ref|XP_004245553.1|/5.18956e-107/PREDICTED: disease resistance response protein 206-like [Solanum lycopersicum]
Solyc10g074540.1.1	153	70.06	-1.12687	Down	Expressed protein (Fragment) (AHRD V1 ***- B3VJP3_POPTN); contains Interpro domain(s) IPR006766 Phosphate-induced protein 1 conserved region	gi|460407118|ref|XP_004249003.1|/0/PREDICTED: uncharacterized protein LOC101252337 [Solanum lycopersicum]
Solyc02g082260.2.1	114.52	44.125	-1.37593	Down	Hydroxy-methylglutaryl-coenzyme A reductase (AHRD V1 **** O48624_TOBAC); contains Interpro domain(s) IPR004554 Hydroxymethylglutaryl-CoA reductase, class I, catalytic	gi|460373579|ref|XP_004232593.1|/0/PREDICTED: 3-hydroxy-3-methylglutaryl-coenzyme A reductase 1 [Solanum lycopersicum]
Solyc03g025850.2.1	93.035	33.84	-1.45904	Down	Remorin 1 (AHRD V1 ***- Q9XEX8_SOLLC); contains Interpro domain(s) IPR005516 Remorin, C-terminal region	gi|350536137|ref|NP_001234231.1|/1.05919e-56/remorin 1 [Solanum lycopersicum]
Solyc02g093270.2.1	27.82	58.31	1.06762	Up	Caffeoyl-CoA O-methyltransferase (AHRD V1 **** A8IFQ7_SOLLC); contains Interpro domain(s) IPR002935 O-methyltransferase, family 3	gi|460372067|ref|XP_004231855.1|/4.62713e-138/PREDICTED: caffeoyl-CoA O-methyltransferase-like isoform 2 [Solanum lycopersicum]
Solyc09g010220.2.1	15.375	4.315	-1.83315	Down	Lysosomal Pro-X carboxypeptidase (AHRD V1 **-* B6TWH6_MAIZE); contains Interpro domain(s) IPR008758 Peptidase S28	gi|460401954|ref|XP_004246480.1|/0/PREDICTED: lysosomal Pro-X carboxypeptidase-like [Solanum lycopersicum]
Solyc04g071100.1.1	0.89	10.44	3.55217	Up	Unknown Protein (AHRD V1)	-
Solyc08g074620.1.1	45.43	21.995	-1.04647	Down	Polyphenol oxidase (AHRD V1 ***- Q41428_SOLTU); contains Interpro domain(s) IPR016213 Polyphenol oxidase, plant	gi|460401033|ref|XP_004246034.1|/0/PREDICTED: polyphenol oxidase E, chloroplastic-like isoform 1 [Solanum lycopersicum]
Solyc00g007030.1.1	20.23	4.885	-2.05007	Down	Glutathione S-transferase (AHRD V1 ***- Q76KW1_PEA); contains Interpro domain(s) IPR004046 Glutathione S-transferase, C-terminal	gi|460415817|ref|XP_004253250.1|/3.52783e-137/PREDICTED: glutathione S-transferase L1-like [Solanum lycopersicum]
Solyc10g075100.1.1	187.365	430.285	1.19944	Up	Non-specific lipid-transfer protein (AHRD V1 **** Q4A1N1_SOLLC); contains Interpro domain(s) IPR000528 Plant lipid transfer protein/Par allergen	gi|350535973|ref|NP_001234735.1|/9.78105e-62/non-specific lipid transfer protein precursor [Solanum lycopersicum]
Solyc03g071620.1.1	45.49	16.23	-1.48689	Down	Histone H2B (AHRD V1 ***- A2IBL2_NICBE); contains Interpro domain(s) IPR000558 Histone H2B	gi|460378302|ref|XP_004234912.1|/1.51948e-46/PREDICTED: probable histone H2B.1-like [Solanum lycopersicum]
Solyc05g008010.2.1	259.165	111.08	-1.22227	Down	60S ribosomal protein L31 (AHRD V1 ***- B6VC52_VERFO); contains Interpro domain(s) IPR000054 Ribosomal protein L31e	gi|460386290|ref|XP_004238832.1|/1.73237e-50/PREDICTED: 60S ribosomal protein L31-like [Solanum lycopersicum]
Solyc08g066740.2.1	28.425	7.985	-1.8318	Down	CT099 (Fragment) (AHRD V1 *--- Q4KR02_SOLCI); contains Interpro domain(s) IPR003245 Plastocyanin-like	gi|460399289|ref|XP_004245174.1|/5.14616e-96/PREDICTED: early nodulin-like protein 1-like [Solanum lycopersicum]
Solyc02g014730.2.1	1.5	20.95	3.80392	Up	Cytochrome P450	gi|460371338|ref|XP_004231497.1|/0/PREDICTED: cytochrome P450 86B1-like [Solanum lycopersicum]
Solyc03g095300.2.1	18.87	46.32	1.29554	Up	Proline-rich family protein (AHRD V1 **-- D7LFU9_ARALY); contains Interpro domain(s) IPR000008 C2 calcium-dependent membrane targeting	gi|460378912|ref|XP_004235211.1|/1.49149e-135/PREDICTED: uncharacterized protein LOC101249714 [Solanum lycopersicum]
Solyc10g009480.2.1	0.12	8.255	6.10416	Up	Dopamine beta-monooxygenase (AHRD V1 **-- B6TH76_MAIZE); contains Interpro domain(s) IPR006593 Cytochrome b561/ferric reductase transmembrane	gi|460405232|ref|XP_004248080.1|/0/PREDICTED: uncharacterized protein LOC101263549 [Solanum lycopersicum]
Solyc08g065790.2.1	2484.95	715.235	-1.79673	Down	Vacuolar processing enzyme (AHRD V1 **-- Q9SMD0_SOLLC); contains Interpro domain(s) IPR001096 Peptidase C13, legumain	gi|460399181|ref|XP_004245120.1|/0/PREDICTED: vacuolar-processing enzyme gamma-isozyme-like [Solanum lycopersicum]
Solyc05g056120.2.1	49.025	20.965	-1.22553	Down	GATA transcription factor 1 (AHRD V1 *-*- Q0WTQ5_ARATH); contains Interpro domain(s) IPR016679 Transcription factor, GATA, plant	gi|460388011|ref|XP_004239665.1|/1.03631e-162/PREDICTED: GATA transcription factor 9-like isoform 1 [Solanum lycopersicum]
Solyc01g079410.2.1	54.43	23.51	-1.21113	Down	SMP-30/Gluconolaconase/LRE domain protein (AHRD V1 *-*- D2QD53_SPILD); contains Interpro domain(s) IPR011042 Six-bladed beta-propeller, TolB-like	gi|460367048|ref|XP_004229387.1|/0/PREDICTED: uncharacterized protein LOC101266754 [Solanum lycopersicum]
Solyc01g100380.2.1	1065.32	391.35	-1.44475	Down	Calreticulin 2 calcium-binding protein (AHRD V1 **** A8HMC0_CHLRE); contains Interpro domain(s) IPR009169 Calreticulin	gi|460368893|ref|XP_004230299.1|/0/PREDICTED: calreticulin-like isoform 2 [Solanum lycopersicum]
Solyc11g066580.1.1	18.655	5.26	-1.82643	Down	Cytochrome P450	gi|289064208|gb|ADC80513.1|/0/flavonoid 3`,5`-hydroxylase [Solanum lycopersicum]
Solyc08g079430.2.1	32.14	68.265	1.08678	Up	Primary amine oxidase (AHRD V1 ***- B9RBR2_RICCO); contains Interpro domain(s) IPR000269 Copper amine oxidase	gi|460400389|ref|XP_004245717.1|/0/PREDICTED: primary amine oxidase [Solanum lycopersicum]
Solyc08g083130.2.1	0.615	8.62	3.80903	Up	Homeobox leucine zipper protein (AHRD V1 *-*- B8YIB0_MIRJA); contains Interpro domain(s) IPR001356 Homeobox	gi|460399863|ref|XP_004245456.1|/6.35154e-100/PREDICTED: homeobox-leucine zipper protein ATHB-7-like [Solanum lycopersicum]
Solyc12g062200.1.1	194.205	64.455	-1.59122	Down	Unknown Protein (AHRD V1)	-
Solyc07g049540.1.1	102.77	11.065	-3.21534	Down	Expansin-b5 (AHRD V1 ***- D7LRS2_ARALY); contains Interpro domain(s) IPR007112 Expansin 45, endoglucanase-like	gi|460396604|ref|XP_004243861.1|/6.81789e-153/PREDICTED: putative expansin-B14-like [Solanum lycopersicum]
Solyc02g083880.2.1	129.08	63.89	-1.0146	Down	Gibberellin-regulated protein 2 (AHRD V1 *--- B6SKV6_MAIZE); contains Interpro domain(s) IPR003854 Gibberellin regulated protein	gi|460373364|ref|XP_004232490.1|/3.77012e-50/PREDICTED: snakin-2-like [Solanum lycopersicum]
Solyc08g075240.2.1	11.875	2.595	-2.19412	Down	Glucose-methanol-choline oxidoreductase (AHRD V1 ***- D6TF66_9CHLR); contains Interpro domain(s) IPR012400 Long-chain fatty alcohol dehydrogenase	gi|460401007|ref|XP_004246021.1|/0/PREDICTED: long-chain-alcohol oxidase FAO4A-like [Solanum lycopersicum]
Solyc06g048440.2.1	68.13	2199.61	5.01281	Up	GJ14616 (Fragment) (AHRD V1 ***- B4MH79_DROVI); contains Interpro domain(s) IPR010800 Glycine rich	gi|460390427|ref|XP_004240835.1|/1.3788e-168/PREDICTED: uncharacterized protein LOC101245466 [Solanum lycopersicum]
Solyc03g034330.1.1	113.48	37.185	-1.60965	Down	Lipid transfer protein (AHRD V1 ***- A5JUZ7_SESIN); contains Interpro domain(s) IPR013770 Plant lipid transfer protein and hydrophobic protein, helical	gi|460377594|ref|XP_004234576.1|/6.28338e-45/PREDICTED: probable non-specific lipid-transfer protein AKCS9-like [Solanum lycopersicum]
Solyc03g113030.2.1	283.06	111.745	-1.3409	Down	Aldose 1-epimerase-like protein (AHRD V1 ***- Q8LFH1_ARATH); contains Interpro domain(s) IPR015443 Aldose-1-epimerase	gi|460380921|ref|XP_004236201.1|/0/PREDICTED: aldose 1-epimerase-like [Solanum lycopersicum]
Solyc03g083620.1.1	147.6	57.525	-1.35943	Down	Unknown Protein (AHRD V1)	gi|460378353|ref|XP_004234937.1|/9.58773e-49/PREDICTED: 21 kDa protein-like [Solanum lycopersicum]
Solyc07g007350.1.1	55.63	18.27	-1.60639	Down	Jp18 (AHRD V1 *-*- Q8H6R4_PONTR); contains Interpro domain(s) IPR010993 Sterile alpha motif homology	gi|460394893|ref|XP_004243024.1|/1.08248e-118/PREDICTED: uncharacterized protein LOC101257978 [Solanum lycopersicum]
Solyc02g092790.2.1	343.275	162.92	-1.0752	Down	Arabinogalactan (AHRD V1 *-*- Q43719_SOLLC)	gi|350535300|ref|NP_001234443.1|/7.06211e-08/uncharacterized protein LOC544160 precursor [Solanum lycopersicum]
Solyc03g083560.1.1	288.61	138.48	-1.05944	Down	Expressed protein (Fragment) (AHRD V1 ***- B3VJP0_POPTN); contains Interpro domain(s) IPR006766 Phosphate-induced protein 1 conserved region	gi|460378361|ref|XP_004234941.1|/0/PREDICTED: uncharacterized protein LOC101250380 [Solanum lycopersicum]
Solyc08g006590.1.1	24.235	10.105	-1.26202	Down	Os10g0479800 protein (Fragment) (AHRD V1 *-*- Q0IWY0_ORYSJ); contains Interpro domain(s) IPR009769 Protein of unknown function DUF1336	gi|460397899|ref|XP_004244502.1|/2.51145e-143/PREDICTED: uncharacterized protein LOC101244974 [Solanum lycopersicum]
Solyc09g082340.2.1	270.295	1296.57	2.26209	Up	Vicilin-like protein (Fragment) (AHRD V1 **-- Q9SEW4_9ROSI); contains Interpro domain(s) IPR014710 RmlC-like jelly roll fold	gi|166053040|emb|CAP69670.1|/0/vicilin [Solanum lycopersicum]
Solyc04g049700.1.1	0.61	9.05	3.89104	Up	Unknown Protein (AHRD V1)	-
Solyc03g114900.2.1	0.185	16.495	6.47836	Up	COBRA-like protein (AHRD V1 ***- B6E8Y8_9MYRT); contains Interpro domain(s) IPR017391 COBRA-like	gi|460380651|ref|XP_004236068.1|/0/PREDICTED: COBRA-like protein 4-like [Solanum lycopersicum]
Solyc05g021540.1.1	74.95	32.75	-1.19443	Down	Unknown Protein (AHRD V1)	gi|460389103|ref|XP_004240198.1|/5.757e-06/PREDICTED: receptor-like protein kinase THESEUS 1-like [Solanum lycopersicum]
Solyc03g080150.2.1	16.415	1.86	-3.14164	Down	Peroxidase 1 (AHRD V1 **** Q9SSZ9_SCUBA); contains Interpro domain(s) IPR002016 Haem peroxidase, plant/fungal/bacterial	gi|460378545|ref|XP_004235031.1|/0/PREDICTED: peroxidase 5-like [Solanum lycopersicum]
Solyc03g080070.2.1	109.065	30.005	-1.86191	Down	Nodulin-like protein (AHRD V1 ***- Q8H8G2_ORYSJ); contains Interpro domain(s) IPR000620 Protein of unknown function DUF6, transmembrane	gi|460378733|ref|XP_004235123.1|/1.27704e-165/PREDICTED: uncharacterized protein LOC101259517 [Solanum lycopersicum]
Solyc07g055790.1.1	25.76	5.525	-2.22109	Down	Os06g0207500 protein (Fragment) (AHRD V1 ***- Q0DDQ9_ORYSJ); contains Interpro domain(s) IPR004253 Protein of unknown function DUF231, plant	gi|460396435|ref|XP_004243779.1|/0/PREDICTED: uncharacterized protein LOC101251399 [Solanum lycopersicum]
Solyc12g006340.1.1	78.04	463.755	2.57108	Up	Auxin response factor 6 (AHRD V1 ***- C7FFK5_SOLLC); contains Interpro domain(s) IPR003340 Transcriptional factor B3	gi|460413335|ref|XP_004252045.1|/1.29309e-111/PREDICTED: auxin response factor 6-like [Solanum lycopersicum]
Solyc03g118410.2.1	53.885	23.47	-1.19907	Down	Acyl carrier protein (AHRD V1 ***- Q672Q9_SOLLC); contains Interpro domain(s) IPR003231 Acyl carrier protein (ACP)	gi|350536815|ref|NP_001234522.1|/2.47367e-66/acyl carrier protein [Solanum lycopersicum]
Solyc07g056610.1.1	128.535	44.16	-1.54135	Down	Carboxyl-terminal proteinase (AHRD V1 ***- B6SL47_MAIZE); contains Interpro domain(s) IPR004314 Protein of unknown function DUF239, plant	gi|460396417|ref|XP_004243770.1|/0/PREDICTED: uncharacterized protein LOC101248219 [Solanum lycopersicum]
Solyc01g087150.2.1	12.15	2.76	-2.13822	Down	Mate efflux family protein (AHRD V1 **-- D7KHQ9_ARALY); contains Interpro domain(s) IPR002528 Multi antimicrobial extrusion protein MatE	gi|460367530|ref|XP_004229626.1|/0/PREDICTED: MATE efflux family protein FRD3-like [Solanum lycopersicum]
Solyc05g006850.2.1	12.99	40.615	1.64461	Up	Thioredoxin H (AHRD V1 ***- Q4U0W0_NICAL); contains Interpro domain(s) IPR015467 Thioredoxin, core	gi|460386131|ref|XP_004238753.1|/3.46953e-75/PREDICTED: thioredoxin H4-like isoform 1 [Solanum lycopersicum]
Solyc09g091320.1.1	8.52	0.76	-3.48678	Down	Self-incompatibility protein-like protein (AHRD V1 **-- Q9LSN9_ARATH); contains Interpro domain(s) IPR010264 Plant self-incompatibility S1	gi|350535879|ref|NP_001233962.1|/2.40378e-36/S-protein homologue precursor [Solanum lycopersicum]
Solyc12g006230.1.1	5.88	18.125	1.62409	Up	RING-H2 finger protein (AHRD V1 ***- Q30D22_PONTR); contains Interpro domain(s) IPR018957 Zinc finger, C3HC4 RING-type	gi|460412315|ref|XP_004251547.1|/8.84033e-47/PREDICTED: RING-H2 finger protein ATL10-like [Solanum lycopersicum]
Solyc09g090150.2.1	294.32	2004.95	2.76811	Up	Legumin 11S-globulin (AHRD V1 **-- Q39770_GINBI); contains Interpro domain(s) IPR014710 RmlC-like jelly roll fold	gi|460404531|ref|XP_004247735.1|/0/PREDICTED: 11S globulin subunit beta-like [Solanum lycopersicum]
Solyc08g083110.2.1	72.14	154.785	1.10139	Up	Cystathionine gamma-lyase (AHRD V1 ***- D2LF58_RHOVA); contains Interpro domain(s) IPR000277 Cys/Met metabolism, pyridoxal phosphate-dependent enzyme	gi|460399865|ref|XP_004245457.1|/0/PREDICTED: methionine gamma-lyase-like [Solanum lycopersicum]
Solyc11g005080.1.1	29.565	64.585	1.12731	Up	Protein tolB (AHRD V1 *-*- D5MJZ0_9BACT); contains Interpro domain(s) IPR011042 Six-bladed beta-propeller, TolB-like	gi|460408840|ref|XP_004249849.1|/0/PREDICTED: uncharacterized protein LOC101257324 [Solanum lycopersicum]
Solyc07g043120.1.1	14.74	32	1.11834	Up	UDP-glucosyltransferase (AHRD V1 **** A7M6U9_IPONI); contains Interpro domain(s) IPR002213 UDP-glucuronosyl/UDP-glucosyltransferase	gi|460396175|ref|XP_004243654.1|/0/PREDICTED: putative UDP-glucose flavonoid 3-O-glucosyltransferase 3-like [Solanum lycopersicum]
Solyc01g097950.2.1	25.45	4.695	-2.43847	Down	Cysteine synthase (AHRD V1 ***- Q9FSF5_TOBAC); contains Interpro domain(s) IPR005859 Cysteine synthase A	gi|460368553|ref|XP_004230130.1|/6.40149e-161/PREDICTED: cysteine synthase-like [Solanum lycopersicum]
Solyc02g071380.2.1	20.13	6.565	-1.61648	Down	1-aminocyclopropane-1-carboxylate oxidase 3 (AHRD V1 **-- ACCO3_CUCME); contains Interpro domain(s) IPR005123 Oxoglutarate and iron-dependent oxygenase	gi|460374415|ref|XP_004233006.1|/0/PREDICTED: protein SRG1-like [Solanum lycopersicum]
Solyc04g008230.2.1	22.385	105.105	2.23123	Up	Polygalacturonase (AHRD V1 ***- B6TYD6_MAIZE); contains Interpro domain(s) IPR012334 Pectin lyase fold	gi|460382382|ref|XP_004236918.1|/0/PREDICTED: polygalacturonase At1g48100-like [Solanum lycopersicum]
Solyc01g011070.1.1	0.405	8.175	4.33522	Up	Unknown Protein (AHRD V1)	-
Solyc04g078370.2.1	258.855	84.88	-1.60865	Down	Cytochrome P450	gi|460384849|ref|XP_004238119.1|/0/PREDICTED: isoflavone 2'-hydroxylase-like [Solanum lycopersicum]
Solyc01g109920.2.1	5.305	37.42	2.81838	Up	Dehydrin (AHRD V1 *-*- Q6YL18_BRAJU); contains Interpro domain(s) IPR000167 Dehydrin	gi|460370182|ref|XP_004230933.1|/8.06219e-53/PREDICTED: probable dehydrin LEA-like [Solanum lycopersicum]
Solyc02g062340.2.1	37.385	83.145	1.15317	Up	Fructose-bisphosphate aldolase (AHRD V1 ***- Q9SXX4_NICPA); contains Interpro domain(s) IPR000741 Fructose-bisphosphate aldolase, class-I	gi|460375513|ref|XP_004233550.1|/0/PREDICTED: probable fructose-bisphosphate aldolase 2, chloroplastic-like [Solanum lycopersicum]
Solyc02g084570.2.1	0.68	8.005	3.55729	Up	Cytochrome P450	gi|460373299|ref|XP_004232458.1|/0/PREDICTED: cytochrome P450 84A1-like [Solanum lycopersicum]
Solyc07g009330.2.1	79.43	36.13	-1.13649	Down	60S acidic ribosomal protein P3 (AHRD V1 ***- B4G1B3_MAIZE); contains Interpro domain(s) IPR001813 Ribosomal protein 60S	gi|460394533|ref|XP_004242857.1|/2.14379e-24/PREDICTED: 60S acidic ribosomal protein P3-like [Solanum lycopersicum]
Solyc09g083170.2.1	266.455	46.595	-2.51564	Down	Unknown Protein (AHRD V1)	-
Solyc05g051290.2.1	33.205	8.195	-2.01858	Down	High mobility group family (AHRD V1 *--- B9H3A3_POPTR); contains Interpro domain(s) IPR017956 AT hook, DNA-binding, conserved site	gi|460388757|ref|XP_004240031.1|/2.18122e-58/PREDICTED: HMG-Y-related protein A-like [Solanum lycopersicum]
Solyc11g017440.1.1	21.525	8.11	-1.40824	Down	Snakin-2 (AHRD V1 ***- B5AGT4_SOLTU); contains Interpro domain(s) IPR003854 Gibberellin regulated protein	gi|460409921|ref|XP_004250385.1|/1.68816e-29/PREDICTED: gibberellin-regulated protein 9-like [Solanum lycopersicum]
Solyc11g008270.1.1	118.605	39.83	-1.57424	Down	Genomic DNA chromosome 3 P1 clone MSJ11 (AHRD V1 **-- Q9LW02_ARATH)	gi|460409232|ref|XP_004250043.1|/5.44184e-60/PREDICTED: cysteine proteinase 15A-like isoform 1 [Solanum lycopersicum]
Solyc01g107590.2.1	89.27	188	1.07449	Up	Cinnamyl alcohol dehydrogenase (AHRD V1 **** C1IC55_GOSHI); contains Interpro domain(s) IPR002085 Alcohol dehydrogenase superfamily, zinc-containing	gi|460369778|ref|XP_004230734.1|/6.11893e-177/PREDICTED: probable cinnamyl alcohol dehydrogenase 2-like [Solanum lycopersicum]
Solyc10g083260.1.1	9.69	37.7	1.96	Up	Arabidopsis thaliana genomic DNA chromosome 5 P1 clone MOK16 (AHRD V1 **-- Q9LYW2_ARATH); contains Interpro domain(s) IPR007608 Protein of unknown function DUF584	gi|460407992|ref|XP_004249432.1|/5.15492e-31/PREDICTED: uncharacterized protein LOC101255845 [Solanum lycopersicum]
Solyc10g017970.1.1	110.68	312.755	1.49864	Up	Chitinase (AHRD V1 ***- Q9SQL3_POAPR); contains Interpro domain(s) IPR001002 Chitin-binding, type 1	gi|460406226|ref|XP_004248568.1|/1.96493e-30/PREDICTED: endochitinase-like [Solanum lycopersicum]
Solyc03g113910.2.1	23.28	2.905	-3.00248	Down	Gibberellin-regulated protein 2 (AHRD V1 *--- B6SKV6_MAIZE); contains Interpro domain(s) IPR003854 Gibberellin regulated protein	gi|460380802|ref|XP_004236143.1|/6.51192e-66/PREDICTED: gibberellin-regulated protein 10-like [Solanum lycopersicum]
Solyc07g041910.2.1	13.42	2.97	-2.17585	Down	Cathepsin H (AHRD V1 ***- B2D1T2_PIG); contains Interpro domain(s) IPR013128 Peptidase C1A, papain	gi|460396286|ref|XP_004243707.1|/6.76977e-67/PREDICTED: cysteine proteinase 3-like [Solanum lycopersicum]
Solyc12g096870.1.1	26.01	9.92	-1.39065	Down	UDP-glucosyltransferase 1 (AHRD V1 ***- C6ZRH7_CAPAN); contains Interpro domain(s) IPR002213 UDP-glucuronosyl/UDP-glucosyltransferase	gi|460415354|ref|XP_004253024.1|/0/PREDICTED: cinnamate beta-D-glucosyltransferase-like [Solanum lycopersicum]
Solyc07g008210.2.1	23.93	59.52	1.31455	Up	TPR domain protein (AHRD V1 *-*- B6U810_MAIZE); contains Interpro domain(s) IPR011990 Tetratricopeptide-like helical	gi|460394377|ref|XP_004242780.1|/2.65854e-114/PREDICTED: uncharacterized protein LOC101248118 [Solanum lycopersicum]
Solyc05g051750.2.1	22.475	4.435	-2.34132	Down	Prosystemin (AHRD V1 ***- Q5MBK9_BETVU); contains Interpro domain(s) IPR009966 Prosystemin	gi|135171|sp|P27058.1|SYST_SOLLC/1.58646e-79/RecName: Full=Systemin; Flags: Precursor
Solyc01g102310.2.1	39.385	9.195	-2.09872	Down	Unknown Protein (AHRD V1)	gi|460369033|ref|XP_004230369.1|/0/PREDICTED: uncharacterized protein LOC101267652 [Solanum lycopersicum]
Solyc10g049260.1.1	4.985	0.01	-8.96145	Down	ADP-ribosylation factor (AHRD V1 ***- C0NKH9_AJECG); contains Interpro domain(s) IPR006689 ARF/SAR superfamily	gi|296788279|gb|ADH44695.1|/1.19841e-19/ADP-ribosylation factor [Salvia miltiorrhiza]
Solyc02g081760.1.1	64.49	11.375	-2.50321	Down	Acyltransferase (Fragment) (AHRD V1 **-- C1JZ77_9SOLA); contains Interpro domain(s) IPR003480 Transferase	gi|460373661|ref|XP_004232633.1|/0/PREDICTED: deacetylvindoline O-acetyltransferase-like [Solanum lycopersicum]
Solyc02g077970.2.1	4.485	15.105	1.75185	Up	Late embryo abundance protein (Fragment) (AHRD V1 *-*- C6F8V9_PSEMZ)	gi|297740406|emb|CBI30588.3|/2.61831e-37/unnamed protein product [Vitis vinifera]
Solyc09g091430.2.1	24.175	8.735	-1.46864	Down	Pectate lyase 1-27 (AHRD V1 **** B9TU35_9ROSI); contains Interpro domain(s) IPR002022 Pectate lyase/Amb allergen	gi|460404708|ref|XP_004247823.1|/0/PREDICTED: probable pectate lyase 15-like [Solanum lycopersicum]
Solyc11g071280.1.1	40.745	15.98	-1.35036	Down	Branched-chain amino acid aminotransferase like protein (AHRD V1 **** Q0WW83_ARATH); contains Interpro domain(s) IPR001544 Aminotransferase, class IV	gi|350538939|ref|NP_001234878.1|/0/4-amino-4-deoxychorismate lyase [Solanum lycopersicum]
Solyc08g065610.2.1	31.375	80.355	1.35677	Up	Vacuolar processing enzyme-1b (AHRD V1 **-- Q852T2_TOBAC); contains Interpro domain(s) IPR001096 Peptidase C13, legumain	gi|460399167|ref|XP_004245113.1|/0/PREDICTED: vacuolar-processing enzyme-like [Solanum lycopersicum]
Solyc05g050510.2.1	0.31	17.32	5.80403	Up	Yippee zinc-binding protein (AHRD V1 **** B2VX42_PYRTR); contains Interpro domain(s) IPR004910 Yippee-like protein	gi|460388849|ref|XP_004240076.1|/1.37939e-63/PREDICTED: protein yippee-like At4g27745-like [Solanum lycopersicum]
Solyc02g072040.2.1	79.53	19.7	-2.0133	Down	Os05g0272200 protein (Fragment) (AHRD V1 *-*- Q0DJJ5_ORYSJ)	gi|460376583|ref|XP_004234077.1|/0/PREDICTED: uncharacterized protein LOC101247696 [Solanum lycopersicum]
Solyc01g100910.2.1	0.585	8.785	3.90853	Up	MtN21 nodulin protein-like (AHRD V1 ***- B6TBZ6_MAIZE); contains Interpro domain(s) IPR000620 Protein of unknown function DUF6, transmembrane	gi|460368963|ref|XP_004230334.1|/0/PREDICTED: auxin-induced protein 5NG4-like [Solanum lycopersicum]
Solyc09g098120.2.1	13.605	67.995	2.32129	Up	DUF1264 domain protein (AHRD V1 **-- B8NLT6_ASPFN); contains Interpro domain(s) IPR010686 Protein of unknown function DUF1264	gi|460405079|ref|XP_004248004.1|/1.62131e-140/PREDICTED: uncharacterized protein LOC101262752 [Solanum lycopersicum]
Solyc07g055950.2.1	65.7	20.145	-1.70547	Down	Meiosis 5 (AHRD V1 *-*- B6T5X0_MAIZE)	gi|460395318|ref|XP_004243231.1|/1.22643e-83/PREDICTED: protodermal factor 1-like [Solanum lycopersicum]
Solyc01g095930.2.1	10.7	29.96	1.48543	Up	O-acyltransferase WSD1 (AHRD V1 **-- WSD1_ARATH); contains Interpro domain(s) IPR004255 Uncharacterised protein family UPF0089	gi|460368251|ref|XP_004229981.1|/3.60159e-97/PREDICTED: O-acyltransferase WSD1-like [Solanum lycopersicum]
Solyc01g080680.2.1	77.1	20.94	-1.88047	Down	Glucose transporter 8 (AHRD V1 ***- Q2KKJ3_SOLIN); contains Interpro domain(s) IPR003663 Sugar/inositol transporter	gi|460367260|ref|XP_004229493.1|/0/PREDICTED: sugar transporter ERD6-like 16-like [Solanum lycopersicum]
Solyc02g070260.2.1	77.165	36.325	-1.08698	Down	Protein phosphatase 1 regulatory subunit 7 (AHRD V1 *--- C0S143_PARBP); contains Interpro domain(s) IPR001611 Leucine-rich repeat	gi|460374690|ref|XP_004233143.1|/0/PREDICTED: uncharacterized protein LOC101253746 [Solanum lycopersicum]
Solyc03g121270.2.1	52.33	23.835	-1.13456	Down	IAA-amino acid hydrolase (AHRD V1 **** D5FTH2_POPTO); contains Interpro domain(s) IPR017439 Peptidase M20D, mername-AA028/carboxypeptidase Ss1	gi|460379750|ref|XP_004235624.1|/0/PREDICTED: IAA-amino acid hydrolase ILR1-like 4-like [Solanum lycopersicum]
Solyc02g014370.1.1	10.115	1.105	-3.19438	Down	Unknown Protein (AHRD V1)	-
Solyc04g007590.1.1	0.275	11.04	5.32716	Up	Nodulin-like protein (AHRD V1 ***- Q9LI65_ARATH); contains Interpro domain(s) IPR000620 Protein of unknown function DUF6, transmembrane	gi|460382538|ref|XP_004236996.1|/1.29045e-161/PREDICTED: auxin-induced protein 5NG4-like [Solanum lycopersicum]
Solyc03g044910.1.1	6.185	18.57	1.58613	Up	GNS1/SUR4 membrane family protein (AHRD V1 ***- D7MBD4_ARALY); contains Interpro domain(s) IPR002076 GNS1/SUR4 membrane protein	gi|460377815|ref|XP_004234683.1|/2.17302e-145/PREDICTED: putative elongation of fatty acids protein DDB_G0272012-like [Solanum lycopersicum]
Solyc06g034040.1.1	40.895	146.195	1.8379	Up	Oleosin (AHRD V1 ***- A5JVA7_FICAW); contains Interpro domain(s) IPR000136 Oleosin	gi|460390280|ref|XP_004240765.1|/5.29395e-31/PREDICTED: oleosin 1-like [Solanum lycopersicum]
Solyc03g053130.2.1	3.775	23.95	2.66548	Up	Strictosidine synthase family protein (AHRD V1 ***- Q58L86_BRANA); contains Interpro domain(s) IPR004141 Strictosidine synthase	gi|460377978|ref|XP_004234762.1|/0/PREDICTED: adipocyte plasma membrane-associated protein-like [Solanum lycopersicum]
Solyc02g089130.2.1	1.325	20.355	3.94132	Up	COBRA-like protein (AHRD V1 ***- B6E8Y8_9MYRT); contains Interpro domain(s) IPR017391 COBRA-like	gi|460372652|ref|XP_004232142.1|/0/PREDICTED: COBRA-like protein 4-like [Solanum lycopersicum]
Solyc02g062320.2.1	443.06	88.705	-2.32041	Down	BURP domain-containing protein (AHRD V1 **-- B7STY7_CAMSI); contains Interpro domain(s) IPR004873 BURP	gi|460376383|ref|XP_004233978.1|/0/PREDICTED: BURP domain-containing protein 5-like [Solanum lycopersicum]
Solyc10g080840.1.1	39.505	16.465	-1.26263	Down	Cytochrome P450	gi|460407752|ref|XP_004249314.1|/0/PREDICTED: cytochrome P450 86B1-like [Solanum lycopersicum]
Solyc10g085530.1.1	24.575	6.06	-2.0198	Down	Subtilisin-like protease (AHRD V1 **-- Q9LWA3_SOLLC); contains Interpro domain(s) IPR015500 Peptidase S8, subtilisin-related	gi|460408791|ref|XP_004249825.1|/0/PREDICTED: subtilisin-like protease-like [Solanum lycopersicum]
Solyc01g099920.2.1	28.255	108.26	1.93792	Up	Photoassimilate-responsive protein PAR-1b-like protein (AHRD V1 ***- Q9LCZ9_ARATH); contains Interpro domain(s) IPR009489 PAR1	gi|460368813|ref|XP_004230259.1|/2.36852e-138/PREDICTED: uncharacterized protein LOC101259981 [Solanum lycopersicum]
Solyc09g018250.2.1	16.02	42.73	1.41538	Up	Unknown Protein (AHRD V1)	gi|460376532|ref|XP_004234052.1|/1.06457e-23/PREDICTED: uncharacterized protein LOC101266097 [Solanum lycopersicum]
Solyc07g006560.2.1	25.245	2.72	-3.21432	Down	Hypersensitive response assisting protein (AHRD V1 ***- Q9SWC6_CAPAN); contains Interpro domain(s) IPR001568 Ribonuclease T2	gi|460394143|ref|XP_004242664.1|/1.76316e-109/PREDICTED: LOW QUALITY PROTEIN: ribonuclease MC-like [Solanum lycopersicum]
Solyc02g083060.1.1	3.95	0.01	-8.62571	Down	Unknown Protein (AHRD V1)	-
Solyc01g088400.2.1	19.36	2.965	-2.70697	Down	CER1 (AHRD V1 **-- B6TFH3_MAIZE); contains Interpro domain(s) IPR006694 Fatty acid hydroxylase	gi|460367675|ref|XP_004229696.1|/0/PREDICTED: protein ECERIFERUM 1-like [Solanum lycopersicum]
Solyc01g081350.1.1	49.285	14.885	-1.72729	Down	Aspartic proteinase nepenthesin I (AHRD V1 **-- A9ZMF9_NEPAL); contains Interpro domain(s) IPR001461 Peptidase A1	gi|460367453|ref|XP_004229588.1|/0/PREDICTED: aspartic proteinase CDR1-like [Solanum lycopersicum]
Solyc02g078850.1.1	65.065	15.725	-2.04882	Down	Unknown Protein (AHRD V1)	gi|460374043|ref|XP_004232821.1|/6.11758e-24/PREDICTED: uncharacterized protein LOC101259803 [Solanum lycopersicum]
Solyc08g078670.2.1	76.92	32.76	-1.23142	Down	Aspartyl protease (AHRD V1 **-- B8YIB7_MIRJA); contains Interpro domain(s) IPR001461 Peptidase A1	gi|460400483|ref|XP_004245764.1|/0/PREDICTED: aspartic proteinase nepenthesin-1-like [Solanum lycopersicum]
Solyc05g053030.1.1	0.99	11.08	3.48439	Up	ER glycerol-phosphate acyltransferase (AHRD V1 **** B9T011_RICCO); contains Interpro domain(s) IPR002123 Phospholipid/glycerol acyltransferase	gi|460389153|ref|XP_004240223.1|/0/PREDICTED: glycerol-3-phosphate acyltransferase 5-like [Solanum lycopersicum]
Solyc09g084480.2.1	32.485	8.5	-1.93424	Down	Proteinase inhibitor I (AHRD V1 ***- Q43648_SOLTU); contains Interpro domain(s) IPR000864 Proteinase inhibitor I13, potato inhibitor I	gi|460404373|ref|XP_004247657.1|/8.71567e-48/PREDICTED: wound-induced proteinase inhibitor 1-like [Solanum lycopersicum]
Solyc10g047570.1.1	42.675	12.845	-1.73218	Down	Polygalacturonase (AHRD V1 ***- B6UB39_MAIZE); contains Interpro domain(s) IPR012334 Pectin lyase fold	gi|460406984|ref|XP_004248938.1|/0/PREDICTED: exopolygalacturonase-like [Solanum lycopersicum]
Solyc12g094380.1.1	62.27	23.495	-1.40618	Down	DSBA oxidoreductase (AHRD V1 ***- A4T4K6_MYCGI); contains Interpro domain(s) IPR012336 Thioredoxin-like fold	gi|460415582|ref|XP_004253137.1|/4.09123e-129/PREDICTED: uncharacterized protein LOC101254074 [Solanum lycopersicum]
Solyc03g116200.1.1	65.335	182.205	1.47963	Up	Chitin-binding lectin (AHRD V1 ***- B3XYC5_SOLLC)	gi|359270128|dbj|BAL27684.1|/1.11222e-12/lectin [Solanum lycopersicum]
Solyc01g094270.2.1	20.035	5	-2.00252	Down	Carbonyl reductase 1 (AHRD V1 **** B6U607_MAIZE); contains Interpro domain(s) IPR002347 Glucose/ribitol dehydrogenase	gi|460368164|ref|XP_004229939.1|/8.58828e-177/PREDICTED: (+)-neomenthol dehydrogenase-like [Solanum lycopersicum]
Solyc01g108780.2.1	3.935	13.49	1.77745	Up	Alpha-hydroxynitrile lyase (AHRD V1 **-- O49897_MANES); contains Interpro domain(s) IPR000073 Alpha/beta hydrolase fold-1	gi|300836819|gb|ADK38537.1|/2.60043e-148/methylketone synthase Ia [Solanum lycopersicum]
Solyc12g005630.1.1	83.855	204.065	1.28306	Up	Cytochrome b6-f complex iron-sulfur subunit (AHRD V1 ***- A9PEX3_POPTR); contains Interpro domain(s) IPR005805 Rieske iron-sulphur protein, C-terminal	gi|460412224|ref|XP_004251502.1|/6.46696e-109/PREDICTED: cytochrome b6-f complex iron-sulfur subunit, chloroplastic-like [Solanum lycopersicum]
Solyc12g098610.1.1	18.5	1.8	-3.36146	Down	Xyloglucan endotransglucosylase/hydrolase 8 (AHRD V1 ***- C0IRG7_ACTDE); contains Interpro domain(s) IPR016455 Xyloglucan endotransglucosylase/hydrolase	gi|460415257|ref|XP_004252976.1|/1.46004e-158/PREDICTED: brassinosteroid-regulated protein BRU1-like [Solanum lycopersicum]
Solyc07g007500.2.1	31.015	13.065	-1.24726	Down	Unknown Protein (AHRD V1)	gi|460394276|ref|XP_004242730.1|/1.19308e-38/PREDICTED: uncharacterized protein LOC101257872 [Solanum lycopersicum]
Solyc03g095600.1.1	26.52	10.92	-1.28011	Down	CENP-E like kinetochore protein (AHRD V1 *-*- B6SHI8_MAIZE)	gi|460378933|ref|XP_004235221.1|/0/PREDICTED: uncharacterized protein LOC101253166 [Solanum lycopersicum]
Solyc11g020690.1.1	14.555	31.51	1.11429	Up	Unknown Protein (AHRD V1)	-
Solyc06g083140.2.1	159.345	51.985	-1.61599	Down	Auxin-induced in root cultures protein 12 (AHRD V1 **-- AIR12_ARATH); contains Interpro domain(s) IPR007613 Protein of unknown function DUF568, DOMON-like	gi|460393664|ref|XP_004242429.1|/7.53773e-84/PREDICTED: auxin-induced in root cultures protein 12-like [Solanum lycopersicum]
Solyc05g007040.1.1	79.325	30.485	-1.37968	Down	Unknown Protein (AHRD V1)	gi|53689728|gb|AAU89742.1|/4.21055e-12/serine/threonine protein kinase-like [Solanum tuberosum]
Solyc03g098780.1.1	9.86	1.21	-3.02658	Down	Kunitz-type protease inhibitor (AHRD V1 **** Q3S488_SOLTU); contains Interpro domain(s) IPR002160 Proteinase inhibitor I3, Kunitz legume	gi|460379324|ref|XP_004235413.1|/6.81071e-113/PREDICTED: serine protease inhibitor 1-like isoform 1 [Solanum lycopersicum]
Solyc03g115200.2.1	89.1	25.95	-1.77969	Down	Glucan endo-1 3-beta-glucosidase 1 (AHRD V1 *-*- B6TW10_MAIZE); contains Interpro domain(s) IPR012946 X8	gi|460380558|ref|XP_004236022.1|/1.85879e-63/PREDICTED: glucan endo-1,3-beta-glucosidase-like protein 3-like [Solanum lycopersicum]
Solyc12g042500.1.1	267.95	105.075	-1.35054	Down	Gibberellin-regulated family protein (AHRD V1 **-- D7MT35_ARALY); contains Interpro domain(s) IPR003854 Gibberellin regulated protein	gi|460413863|ref|XP_004252296.1|/1.39621e-39/PREDICTED: snakin-1-like [Solanum lycopersicum]
Solyc01g108940.1.1	37.6	17.675	-1.08902	Down	B3 domain-containing protein Os11g0197600 (AHRD V1 *-*- Y1176_ORYSJ); contains Interpro domain(s) IPR003340 Transcriptional factor B3	gi|460371169|ref|XP_004231416.1|/5.83234e-46/PREDICTED: putative B3 domain-containing protein At5g66980-like [Solanum lycopersicum]
Solyc00g318130.1.1	27.41	8.555	-1.67986	Down	Paired amphipathic helix protein SIN3 (AHRD V1 *--- B3LJ52_YEAS1); contains Interpro domain(s) IPR003822 Paired amphipathic helix	gi|460416404|ref|XP_004253532.1|/1.45927e-146/PREDICTED: paired amphipathic helix protein Sin3-like 3-like, partial [Solanum lycopersicum]
Solyc09g025210.2.1	1923.41	8871.22	2.20547	Up	Legumin 11S-globulin (AHRD V1 **-- Q39770_GINBI); contains Interpro domain(s) IPR014710 RmlC-like jelly roll fold	gi|460402890|ref|XP_004246943.1|/0/PREDICTED: 11S globulin subunit beta-like [Solanum lycopersicum]
Solyc02g091890.1.1	67.28	32.015	-1.07143	Down	MRNA complete cds clone RAFL24-22-E06 (AHRD V1 *-*- Q67YL8_ARATH)	gi|460372279|ref|XP_004231958.1|/0/PREDICTED: uncharacterized protein LOC101247575 [Solanum lycopersicum]
Solyc08g061970.2.1	31.005	9.87	-1.65138	Down	Spermidine synthase (AHRD V1 **** A4RYD8_OSTLU); contains Interpro domain(s) IPR001045 Spermine synthase	gi|350537177|ref|NP_001234027.1|/0/spe4 protein [Solanum lycopersicum]
Solyc08g078030.2.1	0.17	5.125	4.91395	Up	Hydroxycinnamoyl CoA shikimate/quinate hydroxycinnamoyltransferase (AHRD V1 *--- B9IMB9_POPTR); contains Interpro domain(s) IPR003480 Transferase	gi|460401302|ref|XP_004246165.1|/0/PREDICTED: uncharacterized protein LOC101254821 [Solanum lycopersicum]
Solyc11g068780.1.1	1.915	16.325	3.09167	Up	Plant-specific domain TIGR01568 family protein (AHRD V1 *--- B6SZV1_MAIZE); contains Interpro domain(s) IPR006458 Protein of unknown function DUF623, plant	gi|255565747|ref|XP_002523863.1|/1.15106e-22/hypothetical protein RCOM_1282480 [Ricinus communis]
Solyc12g096900.1.1	36.31	15.24	-1.2525	Down	Tir, resistance protein fragment	gi|460415352|ref|XP_004253023.1|/0/PREDICTED: protein SUPPRESSOR OF npr1-1, CONSTITUTIVE 1-like [Solanum lycopersicum]
Solyc02g089940.2.1	6.55	20.345	1.63511	Up	BEL1-like homeodomain protein 2 (AHRD V1 **-- BLH2_ARATH); contains Interpro domain(s) IPR006563 POX	gi|460372540|ref|XP_004232087.1|/0/PREDICTED: BIPINNATA [Solanum lycopersicum]
Solyc05g013630.1.1	90.38	32.205	-1.48872	Down	Unknown protein (Fragment) (AHRD V1 ***- Q43520_SOLLC)	gi|460386905|ref|XP_004239134.1|/1.99463e-46/PREDICTED: uncharacterized protein LOC100147719 [Solanum lycopersicum]
Solyc04g078460.2.1	108.64	24.075	-2.17395	Down	N(4)-(Beta-N-acetylglucosaminyl)-L-asparaginase (AHRD V1 **** ASPG_ELIMR); contains Interpro domain(s) IPR000246 Peptidase T2, asparaginase 2	gi|460384861|ref|XP_004238125.1|/0/PREDICTED: probable isoaspartyl peptidase/L-asparaginase 2-like [Solanum lycopersicum]
Solyc09g030450.2.1	19.2	4.53	-2.08352	Down	Receptor like kinase, RLK	gi|460402918|ref|XP_004246956.1|/0/PREDICTED: probable inactive receptor kinase At5g58300-like [Solanum lycopersicum]
Solyc01g101060.2.1	1588.93	4307.77	1.43889	Up	S-adenosylmethionine synthase (AHRD V1 ***- B8LFH4_IPOBA); contains Interpro domain(s) IPR002133 S-adenosylmethionine synthetase	gi|350534978|ref|NP_001234425.1|/0/S-adenosylmethionine synthase 1 [Solanum lycopersicum]
Solyc01g079240.2.1	55.845	16.565	-1.75329	Down	Long-chain-fatty-acid--CoA ligase family protein (AHRD V1 **** D7LGL1_ARALY); contains Interpro domain(s) IPR000873 AMP-dependent synthetase and ligase	gi|460367024|ref|XP_004229375.1|/0/PREDICTED: long chain acyl-CoA synthetase 1-like [Solanum lycopersicum]
Solyc04g051690.2.1	0.25	6.09	4.60644	Up	WRKY transcription factor 16 (AHRD V1 ***- C9DI05_9ROSI); contains Interpro domain(s) IPR003657 DNA-binding WRKY	gi|460383515|ref|XP_004237467.1|/8.54394e-78/PREDICTED: probable WRKY transcription factor 51-like [Solanum lycopersicum]
Solyc06g064460.2.1	151.57	69.315	-1.12874	Down	Ribosomal protein L7a (AHRD V1 ***- A8J567_CHLRE); contains Interpro domain(s) IPR001921 Ribosomal protein L7A	gi|460392581|ref|XP_004241894.1|/5.49597e-144/PREDICTED: 60S ribosomal protein L7a-2-like [Solanum lycopersicum]
Solyc07g042520.2.1	0.895	19.1	4.41554	Up	Sucrose synthase 4 (AHRD V1 **** Q7Y078_SOLTU); contains Interpro domain(s) IPR012820 Sucrose synthase, plants and cyanobacteria IPR000368 Sucrose synthase	gi|460396229|ref|XP_004243680.1|/0/PREDICTED: sucrose synthase-like [Solanum lycopersicum]
Solyc11g066600.1.1	13.945	1.495	-3.22153	Down	Serine carboxypeptidase S28 family protein (AHRD V1 **-* D7M1K0_ARALY); contains Interpro domain(s) IPR008758 Peptidase S28	gi|460411957|ref|XP_004251370.1|/0/PREDICTED: lysosomal Pro-X carboxypeptidase-like [Solanum lycopersicum]
Solyc08g007620.1.1	1947.51	827.235	-1.23526	Down	Subtilisin-like protease (AHRD V1 **-- Q9LWA3_SOLLC); contains Interpro domain(s) IPR015500 Peptidase S8, subtilisin-related	gi|460398335|ref|XP_004244717.1|/0/PREDICTED: subtilisin-like protease-like [Solanum lycopersicum]
Solyc10g055250.1.1	39.625	17.935	-1.14363	Down	Cold shock protein-1 (AHRD V1 *-*- Q8LPA7_WHEAT); contains Interpro domain(s) IPR002059 Cold-shock protein, DNA-binding	gi|460406415|ref|XP_004248660.1|/3.47685e-63/PREDICTED: cold shock domain-containing protein 4-like [Solanum lycopersicum]
Solyc07g064220.1.1	5.21	61.005	3.54957	Up	2S albumin seed storage protein (Fragment) (AHRD V1 **-- Q7Y1C2_JUGNI); contains Interpro domain(s) IPR003612 Plant lipid transfer protein/seed storage/trypsin-alpha amylase inhibitor	gi|460397600|ref|XP_004244355.1|/3.08423e-63/PREDICTED: 2S albumin-like [Solanum lycopersicum]
Solyc01g094260.2.1	26.905	11.225	-1.26116	Down	Short-chain dehydrogenase/reductase (AHRD V1 ***- B0KZQ5_CAPAN); contains Interpro domain(s) IPR002347 Glucose/ribitol dehydrogenase	gi|460368160|ref|XP_004229937.1|/2.34692e-178/PREDICTED: (+)-neomenthol dehydrogenase-like [Solanum lycopersicum]
Solyc03g112210.1.1	24.915	5.92	-2.07335	Down	Unknown Protein (AHRD V1)	gi|297733700|emb|CBI14947.3|/5.28618e-07/unnamed protein product [Vitis vinifera]
Solyc07g054560.1.1	23.635	9.01	-1.39133	Down	CK25 (AHRD V1 ***- Q1W1G0_TOBAC)	gi|460395498|ref|XP_004243320.1|/3.27442e-133/PREDICTED: uncharacterized protein LOC101258570 [Solanum lycopersicum]
Solyc12g008840.1.1	24.63	8.195	-1.5876	Down	Beta-galactosidase (AHRD V1 ***- O81100_SOLLC); contains Interpro domain(s) IPR001944 Glycoside hydrolase, family 35	gi|3299896|gb|AAC25984.1|/0/beta-galactosidase [Solanum lycopersicum]
Solyc04g082420.2.1	44.315	20.555	-1.10831	Down	BTB/POZ domain-containing protein (AHRD V1 **-- D7LC69_ARALY); contains Interpro domain(s) IPR013089 Kelch related	gi|460385471|ref|XP_004238427.1|/0/PREDICTED: BTB/POZ domain-containing protein At2g30600-like [Solanum lycopersicum]
Solyc01g087950.2.1	40.525	12.075	-1.74679	Down	Serine carboxypeptidase 1 (AHRD V1 **** B6SW38_MAIZE); contains Interpro domain(s) IPR001563 Peptidase S10, serine carboxypeptidase	gi|460367624|ref|XP_004229672.1|/0/PREDICTED: serine carboxypeptidase-like 40-like [Solanum lycopersicum]
Solyc09g015110.1.1	16.17	4.655	-1.79647	Down	Homeobox-leucine zipper protein ROC3 (AHRD V1 *-*- ROC3_ORYSJ); contains Interpro domain(s) IPR001356 Homeobox	gi|224077468|ref|XP_002305259.1|/3.43232e-11/predicted protein [Populus trichocarpa]
Solyc01g110110.2.1	52.695	24.8	-1.08733	Down	Cysteine proteinase cathepsin F (AHRD V1 **-* D3TN89_GLOMM); contains Interpro domain(s) IPR013128 Peptidase C1A, papain	gi|460370172|ref|XP_004230928.1|/0/PREDICTED: cysteine proteinase RD19a-like [Solanum lycopersicum]
Solyc06g010240.1.1	12.325	2.485	-2.31027	Down	Unknown Protein (AHRD V1)	gi|460390072|ref|XP_004240666.1|/1.62913e-16/PREDICTED: uncharacterized protein LOC101255404 [Solanum lycopersicum]
Solyc11g007250.1.1	15.585	5.335	-1.5466	Down	Protein kinase like protein (AHRD V1 ***- Q0WN21_ARATH); contains Interpro domain(s) IPR002290 Serine/threonine protein kinase	gi|460409116|ref|XP_004249986.1|/0/PREDICTED: protein kinase G11A-like [Solanum lycopersicum]
Solyc01g095150.2.1	71.23	143.395	1.00944	Up	Late embryogenesis abundant protein (Fragment) (AHRD V1 **-- B7TGE2_PINSY); contains Interpro domain(s) IPR013990 Water Stress and Hypersensitive response	gi|350535092|ref|NP_001234431.1|/4.73859e-82/late embryogenesis (Lea)-like protein [Solanum lycopersicum]
Solyc12g042770.1.1	58.015	117.495	1.0181	Up	Chloroplast post-illumination chlorophyll fluorescence increase protein (AHRD V1 **-- A1Y9I8_TOBAC)	gi|460413904|ref|XP_004252316.1|/1.66218e-163/PREDICTED: uncharacterized protein LOC101260209 isoform 2 [Solanum lycopersicum]
Solyc10g009620.1.1	46.4	18.205	-1.34979	Down	GH3 family protein (AHRD V1 ***- B9GQG9_POPTR); contains Interpro domain(s) IPR004993 GH3 auxin-responsive promoter	gi|460405974|ref|XP_004248449.1|/0/PREDICTED: probable indole-3-acetic acid-amido synthetase GH3.5-like [Solanum lycopersicum]
Solyc01g103470.2.1	10.655	1.76	-2.59788	Down	Unknown Protein (AHRD V1)	gi|224119950|ref|XP_002331100.1|/3.31259e-16/predicted protein [Populus trichocarpa]
Solyc11g069900.1.1	14.855	39.19	1.39954	Up	Unknown Protein (AHRD V1)	-
Solyc12g008900.1.1	2.635	14.125	2.42238	Up	Cytokinin oxidase/dehydrogenase 2 (AHRD V1 ***- C0LPA7_SOLTU); contains Interpro domain(s) IPR015345 Cytokinin dehydrogenase 1, FAD and cytokinin binding	gi|460412568|ref|XP_004251670.1|/0/PREDICTED: cytokinin dehydrogenase 3 [Solanum lycopersicum]
Solyc01g073640.2.1	61.115	25.92	-1.23746	Down	Uncharacterized oxidoreductase Mb1385 (AHRD V1 ***- Y1385_MYCBO); contains Interpro domain(s) IPR002347 Glucose/ribitol dehydrogenase	gi|350538977|ref|NP_001233856.1|/5.68474e-139/yfe37 protein [Solanum lycopersicum]
Solyc11g028020.1.1	204.025	72.29	-1.49688	Down	Agamous MADS-box transcription factor (AHRD V1 ***- B2CDE2_9ASPA); contains Interpro domain(s) IPR002100 Transcription factor, MADS-box IPR002487 Transcription factor, K-box	gi|350539569|ref|NP_001234194.1|/8.184e-122/TAGL11 transcription factor [Solanum lycopersicum]
Solyc11g007100.1.1	12.94	2.4	-2.43073	Down	Unknown Protein (AHRD V1)	gi|460410112|ref|XP_004250475.1|/4.64825e-27/PREDICTED: uncharacterized protein LOC101246399 [Solanum lycopersicum]
Solyc00g196060.2.1	105.895	615.055	2.53808	Up	Auxin response factor 6 (AHRD V1 ***- E0AD21_SOLLC); contains Interpro domain(s) IPR010525 Auxin response factor	gi|302030878|gb|ADK91822.1|/7.8128e-174/auxin response factor 6 [Solanum lycopersicum]
Solyc09g072820.2.1	1.625	30.125	4.21245	Up	Cellulose synthase (AHRD V1 **** B8XPP6_9ROSI); contains Interpro domain(s) IPR005150 Cellulose synthase	gi|460404054|ref|XP_004247500.1|/0/PREDICTED: cellulose synthase A catalytic subunit 4 [UDP-forming]-like [Solanum lycopersicum]
Solyc05g017850.1.1	156.37	49.875	-1.64858	Down	Unknown Protein (AHRD V1)	-
Solyc02g036350.2.1	565.435	257.2	-1.13647	Down	1-aminocyclopropane-1-carboxylate oxidase (AHRD V1 ***- A4ZYQ6_SOLLC); contains Interpro domain(s) IPR005123 Oxoglutarate and iron-dependent oxygenase	gi|350539237|ref|NP_001234638.1|/7.50932e-166/1-aminocyclopropane-1-carboxylate oxidase [Solanum lycopersicum]
Solyc01g081570.2.1	49.525	24.04	-1.04272	Down	Carboxyl-terminal peptidase (AHRD V1 ***- B6TV70_MAIZE); contains Interpro domain(s) IPR004314 Protein of unknown function DUF239, plant	gi|460367372|ref|XP_004229548.1|/0/PREDICTED: uncharacterized protein LOC101264758 [Solanum lycopersicum]
Solyc12g005830.1.1	34.01	12.52	-1.44172	Down	Homeobox-leucine zipper protein ATHB-15 (AHRD V1 ***- ATB15_ARATH); contains Interpro domain(s) IPR002913 Lipid-binding START	gi|460413314|ref|XP_004252035.1|/0/PREDICTED: homeobox-leucine zipper protein ROC1-like [Solanum lycopersicum]
Solyc01g107280.2.1	1.86	11.845	2.6709	Up	Unknown Protein (AHRD V1)	gi|224060707|ref|XP_002300257.1|/2.1635e-16/predicted protein [Populus trichocarpa]
Solyc07g005840.2.1	2.325	25.885	3.47681	Up	Cellulose synthase 3 (AHRD V1 **** Q2IB41_EUCGR); contains Interpro domain(s) IPR005150 Cellulose synthase	gi|460394041|ref|XP_004242614.1|/0/PREDICTED: cellulose synthase A catalytic subunit 7 [UDP-forming]-like [Solanum lycopersicum]
Solyc06g075990.2.1	1.925	9.89	2.36111	Up	Glyoxalase/bleomycin resistance protein/dioxygenase (AHRD V1 ***- A1WPN3_VEREI); contains Interpro domain(s) IPR004360 Glyoxalase/bleomycin resistance protein/dioxygenase	gi|460391252|ref|XP_004241237.1|/3.04681e-76/PREDICTED: uncharacterized protein LOC101251387 [Solanum lycopersicum]
Solyc03g005580.2.1	719.075	2809.26	1.96598	Up	Legumin 11S-globulin (AHRD V1 **-- Q39770_GINBI); contains Interpro domain(s) IPR014710 RmlC-like jelly roll fold	gi|460376510|ref|XP_004234041.1|/0/PREDICTED: 11S globulin subunit beta-like [Solanum lycopersicum]
Solyc06g066170.2.1	4.69	24.76	2.40035	Up	Pinoresinol-lariciresinol reductase (AHRD V1 **** A3R052_LINPE); contains Interpro domain(s) IPR008030 NmrA-like	gi|460392324|ref|XP_004241766.1|/1.54151e-178/PREDICTED: isoflavone reductase homolog [Solanum lycopersicum]
Solyc08g065740.1.1	11.78	2.6	-2.17976	Down	Vacuolar processing enzyme (AHRD V1 **-- Q9SMD0_SOLLC); contains Interpro domain(s) IPR001096 Peptidase C13, legumain	gi|460399709|ref|XP_004245379.1|/0/PREDICTED: vacuolar-processing enzyme-like [Solanum lycopersicum]
Solyc05g044620.1.1	21.02	7.115	-1.56283	Down	Unknown Protein (AHRD V1)	-
Solyc12g009650.1.1	9.245	44.61	2.27062	Up	Proline rich protein (Fragment) (AHRD V1 *--- P93274_MALDO); contains Interpro domain(s) IPR013770 Plant lipid transfer protein and hydrophobic protein, helical	gi|460412689|ref|XP_004251730.1|/2.16971e-40/PREDICTED: uncharacterized protein LOC101261588 [Solanum lycopersicum]
Solyc06g067980.2.1	8.435	30.14	1.83722	Up	Unknown Protein (AHRD V1)	gi|460392200|ref|XP_004241705.1|/1.05613e-31/PREDICTED: uncharacterized protein LOC101265833 [Solanum lycopersicum]
Solyc03g098790.1.1	30.86	0.01	-11.5915	Down	Kunitz-type protease inhibitor (AHRD V1 **** Q3S488_SOLTU); contains Interpro domain(s) IPR002160 Proteinase inhibitor I3, Kunitz legume	gi|9581827|emb|CAC00536.1|/2.16443e-119/Cathepsin D Inhibitor [Solanum lycopersicum]
Solyc02g080160.2.1	88.875	39.14	-1.18313	Down	Xyloglucan endotransglucosylase/hydrolase 1 (AHRD V1 **** C0IRG0_9ERIC); contains Interpro domain(s) IPR016455 Xyloglucan endotransglucosylase/hydrolase	gi|460373883|ref|XP_004232742.1|/0/PREDICTED: probable xyloglucan endotransglucosylase/hydrolase protein 8-like [Solanum lycopersicum]
Solyc02g032190.1.1	11.97	2.445	-2.29152	Down	Nuclear transcription factor Y subunit B-6 (AHRD V1 *-*- B6UH02_MAIZE); contains Interpro domain(s) IPR003957 Transcription factor, CBFA/NFYB, DNA topoisomerase	gi|460387358|ref|XP_004239344.1|/8.44301e-38/PREDICTED: nuclear transcription factor Y subunit B-6-like [Solanum lycopersicum]
Solyc07g008430.1.1	8.895	1.38	-2.68833	Down	Unknown Protein (AHRD V1)	gi|470120858|ref|XP_004296504.1|/3.20258e-20/PREDICTED: uncharacterized protein LOC101298504 [Fragaria vesca subsp. vesca]

## Sheet: RNAi-6
DEGs of RNAi-6 line
GeneID	Means-WT	Means-ARF6A	logFC(ARF6A/WT6)	Up-Down-Regulation(ARF6A/WT)	Description	Blast nr
Solyc03g007200.1.1	6.11	2.53	-1.24	Down	Zinc-binding dehydrogenase family protein	PREDICTED: 2-alkenal reductase (NADP(+)-dependent)-like [Solanum tuberosum]
Solyc02g069200.1.1	4.73	9.65	1.01	Up	zinc transporter 10 precursor	iron-regulated transporter 1 precursor [Solanum lycopersicum]
Solyc02g069210.2.1	42.76	20.56	-1.05	Down	zinc transporter 10 precursor	_
Solyc03g096140.1.1	0	18.29	7.52	Up	Yippee family putative zinc-binding protein	PREDICTED: protein yippee-like [Solanum lycopersicum]
Solyc03g096160.1.1	0	7.09	6.17	Up	Yippee family putative zinc-binding protein	PREDICTED: protein yippee-like [Solanum lycopersicum]
Solyc03g096260.1.1	0.12	2.91	3.76	Up	Yippee family putative zinc-binding protein	PREDICTED: protein yippee-like [Solanum lycopersicum]
Solyc03g096250.2.1	0.84	5.83	2.65	Up	Yippee family putative zinc-binding protein	_
Solyc02g005340.2.1	0.11	0.45	1.36	Up	YELLOW STRIPE like 8	_
Solyc02g080160.2.1	40.44	85.57	1.08	Up	xyloglucan endotransglucosylase/hydrolase 6	_
Solyc02g091920.2.1	7.44	16.77	1.16	Up	xyloglucan endotransglucosylase/hydrolase 6	_
Solyc01g099630.2.1	74.95	172.67	1.2	Up	xyloglucan endotransglucosylase/hydrolase 4	_
Solyc09g008320.2.1	22.36	48.51	1.11	Up	xyloglucan endotransglucosylase/hydrolase 32	_
Solyc04g008210.1.1	6.74	2.79	-1.24	Down	xyloglucan endotransglucosylase/hydrolase 28	PREDICTED: probable xyloglucan endotransglucosylase/hydrolase protein 27 [Solanum lycopersicum]
Solyc07g006870.2.1	0.22	0.81	1.52	Up	xyloglucan endotransglucosylase/hydrolase 25	_
Solyc10g078920.1.1	22.25	10.31	-1.1	Down	WCRKC thioredoxin 1	PREDICTED: thioredoxin-like 3-1, chloroplastic-like [Solanum lycopersicum]
Solyc01g007810.1.1	3.27	1.48	-1.09	Down	VQ motif-containing protein	PREDICTED: uncharacterized protein LOC102586488 [Solanum tuberosum]
Solyc08g005680.2.1	0.98	3.99	1.92	Up	Undecaprenyl pyrophosphate synthetase family protein	_
Solyc02g070020.1.1	2.16	0.88	-1.21	Down	UDP-Glycosyltransferase superfamily protein	PREDICTED: UDP-glycosyltransferase 91C1-like [Solanum lycopersicum]
Solyc10g085280.1.1	3.7	7.55	1.01	Up	UDP-Glycosyltransferase superfamily protein	PREDICTED: UDP-glycosyltransferase 76E11-like [Solanum lycopersicum]
Solyc03g114180.2.1	13.1	5.66	-1.2	Down	UDP-Glycosyltransferase superfamily protein	_
Solyc08g074970.1.1	1.07	0.2	-1.99	Down	UDP-Glycosyltransferase superfamily protein	PREDICTED: uncharacterized protein LOC101261544 [Solanum lycopersicum]
Solyc05g052870.2.1	0.58	1.68	1.4	Up	UDP-Glycosyltransferase superfamily protein	_
Solyc11g010790.1.1	4.06	10.14	1.3	Up	UDP-Glycosyltransferase superfamily protein	PREDICTED: UDP-glycosyltransferase 91A1-like [Solanum lycopersicum]
Solyc12g009930.1.1	238.77	834.13	1.8	Up	UDP-Glycosyltransferase superfamily protein	PREDICTED: zeatin O-glucosyltransferase-like isoform 2 [Solanum lycopersicum]
Solyc04g074330.2.1	0.36	0.85	1.05	Up	UDP-glucosyl transferase 85A5	_
Solyc12g057060.1.1	1.94	5.11	1.35	Up	UDP-glucosyl transferase 85A2	PREDICTED: UDP-glycosyltransferase 85A2-like [Solanum lycopersicum]
Solyc02g091370.2.1	0.58	0.12	-1.6	Down	UDP-glucosyl transferase 72B3	_
Solyc05g054060.2.1	0.69	1.98	1.4	Up	UDP-glucose pyrophosphorylase 2	_
Solyc03g033410.2.1	1.55	3.26	1.03	Up	ubiquitin-conjugating enzyme 28	_
Solyc11g005640.1.1	2.77	1.33	-1.01	Down	ubiquitin 13	Protein Bm4246, isoform d [Brugia malayi]
Solyc10g007110.2.1	4.86	10.75	1.13	Up	Tyrosine transaminase family protein	_
Solyc10g079670.1.1	1.71	0.77	-1.05	Down	tRNAse Z4	PREDICTED: zinc phosphodiesterase ELAC protein 2-like [Solanum lycopersicum]
Solyc03g006220.2.1	2.81	7.29	1.35	Up	TRICHOME BIREFRINGENCE-LIKE 43	_
Solyc05g052440.1.1	1.38	0.63	-1.03	Down	TRICHOME BIREFRINGENCE-LIKE 33	PREDICTED: uncharacterized protein LOC101251781 [Solanum lycopersicum]
Solyc06g050920.2.1	0.75	1.84	1.18	Up	TRICHOME BIREFRINGENCE-LIKE 33	_
Solyc07g006500.2.1	35.99	10.76	-1.73	Down	trehalose-6-phosphatase synthase S8	_
Solyc02g088380.2.1	1.85	4.53	1.25	Up	transposable element gene	_
Solyc05g024160.2.1	1.88	0.89	-1	Down	Transketolase family protein	_
Solyc10g018300.1.1	16.7	37.95	1.18	Up	Transketolase	PREDICTED: transketolase, chloroplastic-like [Solanum lycopersicum]
Solyc02g066980.1.1	1.49	3.23	1.07	Up	TPX2 (targeting protein for Xklp2) protein family	PREDICTED: uncharacterized protein LOC101255269 [Solanum lycopersicum]
Solyc07g042440.2.1	8.36	17.58	1.06	Up	Thioredoxin superfamily protein	_
Solyc10g076510.1.1	26.96	66.52	1.3	Up	Thiamine pyrophosphate dependent pyruvate decarboxylase family protein	PREDICTED: pyruvate decarboxylase isozyme 2-like [Solanum lycopersicum]
Solyc07g008210.2.1	0.23	1.86	2.55	Up	Tetratricopeptide repeat (TPR)-like superfamily protein	_
Solyc05g013930.1.1	1.31	0.54	-1.14	Down	terminal EAR1-like 1	PREDICTED: protein terminal ear1-like [Solanum lycopersicum]
Solyc06g070900.2.1	0.88	0.32	-1.23	Down	TCP family transcription factor	_
Solyc02g077960.1.1	1.13	0.38	-1.34	Down	TARGET OF MONOPTEROS 6	PREDICTED: dof zinc finger protein DOF5.6-like [Solanum tuberosum]
Solyc02g085400.2.1	11.86	26.31	1.14	Up	Sulfite exporter TauE/SafE family protein	_
Solyc03g031530.2.1	2.07	5.49	1.36	Up	Sulfite exporter TauE/SafE family protein	_
Solyc06g084140.2.1	13.56	4.03	-1.72	Down	sulfate transporter 3;2	_
Solyc12g008320.1.1	1.58	0.05	-3.48	Down	sugar transporter 14	sugar transport protein 14-like [Solanum lycopersicum]
Solyc07g042520.2.1	3.69	10.64	1.51	Up	sucrose synthase 1	_
Solyc03g006970.1.1	43.06	92.31	1.1	Up	subtilase 1.3	SBT2 protein precursor [Solanum SBT2 [Solanum lycopersicum]
Solyc06g063150.2.1	0.55	1.23	1.04	Up	STRUBBELIG-receptor family 7	_
Solyc01g091320.2.1	165.91	367.87	1.15	Up	sterol-4alpha-methyl oxidase 1-1	_
Solyc06g005750.2.1	242.26	644.68	1.41	Up	sterol 4-alpha-methyl-oxidase 2-2	_
Solyc02g086180.2.1	147.11	328.37	1.16	Up	sterol 1	_
Solyc05g025910.2.1	8.48	2.52	-1.71	Down	starch synthase 2	_
Solyc12g006790.1.1	13.97	4.32	-1.67	Down	Stabilizer of iron transporter SufD / Polynucleotidyl transferase	unnamed protein product [Coffea canephora]
Solyc03g058930.2.1	5.37	2.22	-1.24	Down	SPFH/Band 7/PHB domain-containing membrane-associated protein family	_
Solyc01g010770.2.1	2.54	0.88	-1.43	Down	SPFH/Band 7/PHB domain-containing membrane-associated protein family	_
Solyc12g006810.1.1	1.77	0.73	-1.18	Down	SOUL heme-binding family protein	PREDICTED: uncharacterized protein LOC101267969 [Solanum lycopersicum]
Solyc08g075570.2.1	0.31	1.11	1.57	Up	solute:sodium symporters;urea transmembrane transporters	_
Solyc04g072740.2.1	10.01	4.85	-1.03	Down	slufate transporter 2;1	_
Solyc08g076060.2.1	4.99	11.33	1.17	Up	S-locus lectin protein kinase family protein	_
Solyc00g289230.1.1	4.59	2.15	-1.06	Down	S-locus lectin protein kinase family protein	PREDICTED: G-type lectin S-receptor-like serine/threonine-protein kinase At4g03230-like, partial [Solanum lycopersicum]
Solyc02g080670.2.1	21.17	43.15	1.02	Up	SKU5 similar 4	_
Solyc07g052230.2.1	7.63	20.15	1.39	Up	SKU5 similar 4	_
Solyc08g007040.2.1	2.5	14.04	2.44	Up	Single hybrid motif superfamily protein	_
Solyc03g095650.2.1	0.86	0.24	-1.48	Down	Seven transmembrane MLO family protein	_
Solyc00g007200.2.1	10.61	4.54	-1.21	Down	Seven transmembrane MLO family protein	_
Solyc06g017860.1.1	1.88	0.12	-3.19	Down	SERINE CARBOXYPEPTIDASE-LIKE 49	PREDICTED: serine carboxypeptidase-like 48-like [Solanum lycopersicum]
Solyc03g118370.2.1	4.73	10.13	1.08	Up	serine carboxypeptidase-like 46	_
Solyc01g087950.2.1	13.46	6.42	-1.06	Down	serine carboxypeptidase-like 42	_
Solyc01g104850.2.1	2.01	0.9	-1.07	Down	serine carboxypeptidase-like 42	_
Solyc02g014830.2.1	5.53	2.69	-1.01	Down	serine carboxypeptidase-like 39	_
Solyc02g078690.1.1	48.15	14.1	-1.76	Down	serine carboxypeptidase-like 30	PREDICTED: serine carboxypeptidase-like 31-like [Solanum lycopersicum]
Solyc05g050780.2.1	0.24	0.89	1.53	Up	serine carboxypeptidase-like 3	_
Solyc01g087940.1.1	4.66	2.13	-1.1	Down	serine carboxypeptidase-like 29	PREDICTED: serine carboxypeptidase-like 40-like [Solanum lycopersicum]
Solyc10g049210.1.1	10.48	4.92	-1.08	Down	serine carboxypeptidase-like 19	PREDICTED: serine carboxypeptidase-like 18-like [Solanum lycopersicum]
Solyc04g077650.2.1	6.43	3.08	-1.04	Down	serine carboxypeptidase-like 17	_
Solyc01g005270.2.1	4.5	9.16	1.01	Up	Sec14p-like phosphatidylinositol transfer family protein	_
Solyc07g007750.2.1	1547.95	3403.51	1.14	Up	Scorpion toxin-like knottin superfamily protein	_
Solyc01g110570.2.1	6.52	23.28	1.82	Up	SAUR-like auxin-responsive protein family	_
Solyc01g110580.2.1	3.81	1.33	-1.45	Down	SAUR-like auxin-responsive protein family	_
Solyc12g099000.1.1	297.19	623.69	1.07	Up	S-adenosylmethionine synthetase 1	PREDICTED: S-adenosylmethionine synthase 2-like isoform 1 [Solanum lycopersicum]
Solyc01g009600.2.1	0.34	0.09	-1.23	Down	S-adenosyl-L-methionine-dependent methyltransferases superfamily protein	_
Solyc12g040790.1.1	22.72	66.92	1.55	Up	S-adenosyl-L-methionine-dependent methyltransferases superfamily protein	PREDICTED: phosphoethanolamine N-methyltransferase-like [Solanum lycopersicum]
Solyc06g068950.2.1	14.74	48.77	1.72	Up	S-adenosyl-L-methionine-dependent methyltransferases superfamily protein	_
Solyc10g086580.1.1	50.15	106.04	1.08	Up	rubisco activase	RecName: Full=Ribulose bisphosphate carboxylase/oxygenase activase, chloroplastic; Short=RA; Short=RuBisCO activase; Flags: Precursor rubis
Solyc09g011080.2.1	12.26	28.68	1.22	Up	rubisco activase	_
Solyc02g094180.2.1	5.33	2.54	-1.04	Down	root hair specific 19	_
Solyc12g044900.1.1	0.15	0.55	1.37	Up	Root hair defective 3 GTP-binding protein (RHD3)	PREDICTED: protein ROOT HAIR DEFECTIVE 3 homolog 1-like [Solanum lycopersicum]
Solyc04g079310.2.1	33.27	66.72	1	Up	RNA-binding protein 47A	_
Solyc04g074310.2.1	8.14	16.51	1.01	Up	RNA-binding (RRM/RBD/RNP motifs) family protein	_
Solyc07g065160.2.1	7.83	3.28	-1.23	Down	RmlC-like cupins superfamily protein	_
Solyc11g073210.1.1	6.4	13.88	1.1	Up	RmlC-like cupins superfamily protein	PREDICTED: glutelin type-A 1-like [Solanum lycopersicum]
Solyc09g089890.1.1	1	2.25	1.09	Up	RING/U-box superfamily protein	PREDICTED: RING-H2 finger protein ATL1-like [Solanum lycopersicum]
Solyc10g085130.1.1	3.21	1.31	-1.24	Down	RING/U-box superfamily protein	PREDICTED: uncharacterized protein LOC101243841 [Solanum lycopersicum]
Solyc01g079530.2.1	14.95	7.11	-1.06	Down	RING/FYVE/PHD zinc finger superfamily protein	_
Solyc02g063150.2.1	53.32	129.07	1.27	Up	ribulose bisphosphate carboxylase small chain 1A	_
Solyc07g007280.2.1	1.15	2.7	1.17	Up	Ribosomal protein S21 family protein	_
Solyc12g094720.1.1	0.85	2.08	1.19	Up	Ribosomal protein L1p/L10e family	PREDICTED: psbP domain-containing protein 3, chloroplastic-like [Solanum lycopersicum]
Solyc12g044270.1.1	1.77	0.81	-1.05	Down	RHO guanyl-nucleotide exchange factor 7	PREDICTED: rho guanine nucleotide exchange factor 8-like [Solanum lycopersicum]
Solyc06g066650.2.1	1.2	0.49	-1.13	Down	RHO guanyl-nucleotide exchange factor 11	_
Solyc04g076640.1.1	0.09	0.4	1.38	Up	Rhamnogalacturonate lyase family protein	PREDICTED: probable rhamnogalacturonate lyase B-like [Solanum lycopersicum]
Solyc12g005840.1.1	4.91	15.43	1.63	Up	Ras-related small GTP-binding family protein	PREDICTED: septum-promoting GTP-binding protein 1-like [Solanum lycopersicum]
Solyc03g078570.2.1	151.15	5.76	-4.69	Down	RAB GTPase homolog H1D	_
Solyc02g077240.2.1	15.83	33.79	1.09	Up	pyruvate decarboxylase-3	_
Solyc09g005110.2.1	0.42	0.98	1.05	Up	pyruvate decarboxylase-2	_
Solyc10g005320.2.1	23.92	7.54	-1.65	Down	Pyridoxal-5'-phosphate-dependent enzyme family protein	_
Solyc12g006470.1.1	557.94	1154.74	1.05	Up	Pyridoxal phosphate (PLP)-dependent transferases superfamily protein	gamma aminobutyrate transaminase 2 [Solanum lycopersicum]
Solyc09g091910.1.1	0.67	0.22	-1.27	Down	purple acid phosphatase 15	PREDICTED: purple acid phosphatase 15-like [Solanum lycopersicum]
Solyc08g077370.2.1	4.16	1.36	-1.55	Down	purine permease 11	_
Solyc05g055400.2.1	3.44	7.5	1.1	Up	Protein phosphatase 2C family protein	_
Solyc01g107300.2.1	4.28	1.88	-1.14	Down	Protein phosphatase 2C family protein	_
Solyc01g105720.2.1	47	95.05	1.01	Up	Protein of unknown function, DUF599	_
Solyc11g045470.1.1	12.31	4.8	-1.34	Down	Protein of unknown function, DUF593	PREDICTED: uncharacterized protein LOC102601106 isoform X1 [Solanum tuberosum]
Solyc09g047910.2.1	2.04	0.71	-1.4	Down	Protein of unknown function (DUF707)	_
Solyc02g076820.2.1	11.3	30.27	1.41	Up	Protein of unknown function (DUF640)	_
Solyc12g056200.1.1	2.45	7.07	1.49	Up	Protein of unknown function (DUF604)	PREDICTED: uncharacterized protein LOC101263884 [Solanum lycopersicum]
Solyc01g094990.2.1	0.24	0.62	1.1	Up	Protein of unknown function (DUF604)	_
Solyc03g065200.2.1	0.78	0.33	-1.04	Down	Protein of unknown function (DUF1336)	_
Solyc02g081500.2.1	6.07	2.84	-1.07	Down	Protein kinase superfamily protein	_
Solyc02g087830.2.1	0.79	1.82	1.12	Up	Protein kinase superfamily protein	_
Solyc10g005300.2.1	1.32	0.57	-1.08	Down	Protein kinase superfamily protein	_
Solyc04g014690.2.1	0.66	0.18	-1.43	Down	Protein kinase superfamily protein	_
Solyc08g069180.2.1	1	0.27	-1.57	Down	Protein kinase protein with adenine nucleotide alpha hydrolases-like domain	_
Solyc12g088820.1.1	2.11	4.46	1.04	Up	Protein kinase family protein	PREDICTED: serine/threonine-protein kinase 38-like [Solanum lycopersicum]
Solyc08g066410.1.1	9.01	0	-6.51	Down	Protein kinase family protein	PREDICTED: uncharacterized protein LOC101249392 [Solanum lycopersicum]
Solyc04g082120.2.1	5.05	10.46	1.04	Up	Prolyl oligopeptidase family protein	_
Solyc05g055250.2.1	24.58	49.73	1.01	Up	probable small nuclear ribonucleoprotein G	_
Solyc08g081400.2.1	12.07	5.9	-1.02	Down	POX (plant homeobox) family protein	_
Solyc05g005550.2.1	0.85	1.88	1.06	Up	polygalacturonase 2	_
Solyc05g005570.2.1	0.77	0.31	-1.08	Down	polygalacturonase 1	_
Solyc01g066820.2.1	2.12	1	-1.01	Down	P-loop containing nucleoside triphosphate hydrolases superfamily protein	_
Solyc06g076930.1.1	1.94	0.4	-2.03	Down	pleiotropic drug resistance 3	PREDICTED: ABC transporter G family member 31 [Prunus mume]
Solyc08g067610.2.1	2.15	0.39	-2.19	Down	pleiotropic drug resistance 3	_
Solyc05g053610.2.1	1.61	0.54	-1.42	Down	pleiotropic drug resistance 12	_
Solyc11g007290.1.1	0.29	0.08	-1.12	Down	pleiotropic drug resistance 11	PREDICTED: pleiotropic drug resistance protein 2-like [Solanum lycopersicum]
Solyc02g093310.2.1	16	33.37	1.06	Up	PLC-like phosphodiesterases superfamily protein	_
Solyc08g076860.2.1	47.95	23.91	-1	Down	PLATZ transcription factor family protein	_
Solyc08g014000.2.1	206.7	474.91	1.2	Up	PLAT/LH2 domain-containing lipoxygenase family protein	_
Solyc03g096290.2.1	156.55	397.62	1.34	Up	plasma membrane intrinsic protein 1C	_
Solyc01g091010.2.1	60.5	8.4	-2.83	Down	Plant-specific transcription factor YABBY family protein	_
Solyc05g012050.2.1	10.32	3.38	-1.58	Down	Plant-specific transcription factor YABBY family protein	_
Solyc05g005240.1.1	7.65	1.7	-2.11	Down	Plant-specific transcription factor YABBY family protein	PREDICTED: axial regulator YABBY 4-like [Solanum lycopersicum]
Solyc03g096030.2.1	0.41	1.26	1.42	Up	Plant protein of unknown function (DUF828)	_
Solyc10g079590.1.1	1.58	0.33	-1.97	Down	Plant protein 1589 of unknown function	PREDICTED: uncharacterized protein LOC101257030 [Solanum lycopersicum]
Solyc09g005730.2.1	5.1	2.15	-1.21	Down	Plant protein 1589 of unknown function	_
Solyc00g019740.1.1	2.98	0.77	-1.82	Down	Plant mitochondrial ATPase, F0 complex, subunit 8 protein	hypothetical protein (mitochondrion) [Capsicum annuum]
Solyc03g123620.2.1	9.72	21.32	1.13	Up	Plant invertase/pectin methylesterase inhibitor superfamily	_
Solyc06g009190.2.1	49.45	115.09	1.22	Up	Plant invertase/pectin methylesterase inhibitor superfamily	_
Solyc03g083360.2.1	17.26	34.96	1.01	Up	Plant invertase/pectin methylesterase inhibitor superfamily	_
Solyc07g017600.2.1	46.1	103	1.16	Up	Plant invertase/pectin methylesterase inhibitor superfamily	_
Solyc09g075350.2.1	4.32	13.49	1.62	Up	Plant invertase/pectin methylesterase inhibitor superfamily	_
Solyc09g075330.2.1	3.09	1.12	-1.39	Down	Plant invertase/pectin methylesterase inhibitor superfamily	_
Solyc02g080220.2.1	0.15	0.68	1.66	Up	Plant invertase/pectin methylesterase inhibitor superfamily	_
Solyc01g107520.2.1	0.64	1.61	1.21	Up	Plant basic secretory protein (BSP) family protein	_
Solyc10g047530.1.1	1.01	0.23	-1.73	Down	Phototropic-responsive NPH3 family protein	PREDICTED: root phototropism protein 3-like [Solanum lycopersicum]
Solyc12g009200.1.1	0.75	1.9	1.22	Up	photosystem I light harvesting complex gene 6	PREDICTED: chlorophyll a-b binding protein, chloroplastic-like isoform 1 [Solanum lycopersicum]
Solyc12g011280.1.1	7.19	16.56	1.19	Up	photosystem I light harvesting complex gene 3	PREDICTED: chlorophyll a-b binding protein 8, chloroplastic-like [Solanum lycopersicum]
Solyc04g005140.2.1	0.8	0.26	-1.31	Down	Phosphoribulokinase / Uridine kinase family	_
Solyc10g024370.1.1	0.43	0.13	-1.22	Down	phospholipase D gamma 2	PREDICTED: phospholipase D delta-like [Solanum lycopersicum]
Solyc03g058950.2.1	7.19	2.3	-1.61	Down	Phosphoglycerate mutase-like family protein	_
Solyc03g006870.2.1	11.65	24.28	1.05	Up	phosphoglucomutase	_
Solyc10g017960.1.1	1.12	0.28	-1.68	Down	phloem protein 2-A13	PREDICTED: F-box protein PP2-A13-like [Solanum lycopersicum]
Solyc01g091700.2.1	9.4	2.47	-1.88	Down	phloem protein 2-A12	_
Solyc06g073190.2.1	149.57	330.26	1.14	Up	pfkB-like carbohydrate kinase family protein	_
Solyc02g064970.2.1	7.84	1.81	-2.06	Down	Peroxidase superfamily protein	_
Solyc11g010120.1.1	29.19	13.99	-1.06	Down	Peroxidase superfamily protein	PREDICTED: peroxidase 17-like [Solanum lycopersicum]
Solyc09g014220.2.1	3.11	1.27	-1.23	Down	peptide transporter 5	_
Solyc08g076980.2.1	34.21	85.8	1.32	Up	Peptidase M20/M25/M40 family protein	_
Solyc02g014370.1.1	0.25	9.06	4.72	Up	Pentatricopeptide repeat (PPR) superfamily protein	_
Solyc11g040250.1.1	6.77	2.26	-1.54	Down	Pentatricopeptide repeat (PPR) superfamily protein	PREDICTED: pentatricopeptide repeat-containing protein At1g10910, chloroplastic-like [Solanum lycopersicum]
Solyc01g095690.2.1	1.78	0.67	-1.29	Down	pentatricopeptide (PPR) repeat-containing protein	_
Solyc06g083580.2.1	12.4	27.44	1.14	Up	Pectin lyase-like superfamily protein	_
Solyc08g081480.2.1	37.79	77.66	1.04	Up	Pectin lyase-like superfamily protein	_
Solyc06g068040.2.1	5.27	13.05	1.29	Up	Pectin lyase-like superfamily protein	_
Solyc02g067640.2.1	7.83	2.77	-1.47	Down	Pectin lyase-like superfamily protein	_
Solyc02g067630.2.1	13.37	4.55	-1.53	Down	Pectin lyase-like superfamily protein	_
Solyc12g019180.1.1	0.99	7.9	2.87	Up	Pectin lyase-like superfamily protein	PREDICTED: polygalacturonase-like [Solanum lycopersicum]
Solyc05g005170.2.1	28.34	61.18	1.11	Up	Pectin lyase-like superfamily protein	_
Solyc04g008230.2.1	25.98	77.72	1.58	Up	Pectin lyase-like superfamily protein	_
Solyc06g009200.2.1	1.3	0.36	-1.62	Down	Pectin lyase-like superfamily protein	_
Solyc04g081560.2.1	3.72	11.94	1.65	Up	Pathogenesis-related thaumatin superfamily protein	_
Solyc01g106630.2.1	52.07	19.55	-1.41	Down	pathogenesis-related protein-1-like	_
Solyc03g025670.2.1	24.03	11.82	-1.02	Down	PAR1 protein	_
Solyc05g005480.2.1	16.35	34.28	1.06	Up	Oxidoreductase, zinc-binding dehydrogenase family protein	_
Solyc03g121090.2.1	29.99	10.74	-1.47	Down	oxidative stress 3	_
Solyc12g098600.1.1	4.68	10.02	1.08	Up	other RNA	PREDICTED: UDP-glycosyltransferase 75C1-like [Solanum lycopersicum]
Solyc12g056510.1.1	2.54	5.57	1.1	Up	other RNA	PREDICTED: uncharacterized protein LOC101262091 [Solanum lycopersicum]
Solyc08g080660.1.1	15.36	5.96	-1.35	Down	osmotin 34	PREDICTED: osmotin-like protein OSML15-like [Solanum lycopersicum]
Solyc08g080670.1.1	16.81	5.93	-1.49	Down	osmotin 34	PR5-like protein precursor [Solanum lycopersicum]
Solyc02g080180.1.1	1.39	3.36	1.22	Up	Oligosaccharyltransferase complex/magnesium transporter family protein	PREDICTED: probable dolichyl-diphosphooligosaccharide--protein glycosyltransferase subunit 3B-like [Solanum lycopersicum]
Solyc02g083740.1.1	0.4	0.15	-1	Down	oligopeptide transporter 7	PREDICTED: oligopeptide transporter 7-like [Solanum tuberosum]
Solyc02g069240.1.1	3.44	1.55	-1.1	Down	O-fucosyltransferase family protein	PREDICTED: uncharacterized protein LOC101249703 [Solanum lycopersicum]
Solyc02g072490.2.1	0.19	0.49	1.03	Up	O-fucosyltransferase family protein	_
Solyc01g097930.2.1	0.68	1.5	1.03	Up	O-acetylserine (thiol) lyase (OAS-TL) isoform A2	_
Solyc08g007240.2.1	40.67	18.92	-1.1	Down	nudix hydrolase homolog 8	_
Solyc10g083670.1.1	11.57	31.59	1.44	Up	Nucleotide-diphospho-sugar transferases superfamily protein	PREDICTED: glucomannan 4-beta-mannosyltransferase 9-like [Solanum lycopersicum]
Solyc09g007420.2.1	0.37	0.93	1.13	Up	Nucleotide-diphospho-sugar transferases superfamily protein	_
Solyc08g063000.2.1	6.73	14.78	1.12	Up	nucleosome assembly protein 1;2	_
Solyc02g014430.2.1	1.08	0.49	-1.01	Down	Nucleoside transporter family protein	_
Solyc12g096880.1.1	0.29	2.29	2.61	Up	nuclear matrix protein-related	PREDICTED: protein PHLOEM PROTEIN 2-LIKE A5-like [Solanum lycopersicum]
Solyc05g005120.2.1	3.76	8.88	1.22	Up	NSP-interacting kinase 3	_
Solyc10g078270.1.1	9.62	4.66	-1.03	Down	nodulin MtN21 /EamA-like transporter family protein	PREDICTED: auxin-induced protein 5NG4-like [Solanum lycopersicum]
Solyc06g010250.2.1	7.69	18.74	1.27	Up	nitrate transporter 2.4	_
Solyc06g074990.1.1	1.72	0.66	-1.26	Down	nitrate transporter 2.2	NRT2;1 protein [Solanum AF092655_1 putative high-affinity nitrate transporter [Solanum lycopersicum]
Solyc10g024490.1.1	2.02	0.74	-1.33	Down	NITRATE TRANSPORTER 1.8	PREDICTED: nitrate transporter 1.5-like [Solanum lycopersicum]
Solyc08g077170.2.1	1.08	2.47	1.13	Up	NITRATE TRANSPORTER 1.8	_
Solyc03g025390.2.1	59.24	122.31	1.04	Up	NAD(P)-binding Rossmann-fold superfamily protein	_
Solyc02g084210.1.1	2.07	15.74	2.87	Up	NAD(P)-binding Rossmann-fold superfamily protein	PREDICTED: GDP-mannose 4,6 dehydratase 1-like [Solanum lycopersicum]
Solyc05g007770.2.1	33.22	14.59	-1.18	Down	NAC-like, activated by AP3/PI	_
Solyc07g063410.2.1	17.35	8.62	-1	Down	NAC domain containing protein 3	_
Solyc06g069710.2.1	4.39	1.96	-1.13	Down	NAC domain containing protein 6	_
Solyc06g062430.2.1	16.73	68.43	2.03	Up	myo-inositol oxygenase 5	_
Solyc12g098120.1.1	2.21	0.9	-1.2	Down	myo-inositol oxygenase 4	PREDICTED: inositol oxygenase 5-like [Solanum lycopersicum]
Solyc02g076670.2.1	1.12	0.36	-1.41	Down	myb-like HTH transcriptional regulator family protein	_
Solyc12g099140.1.1	3.18	1.24	-1.29	Down	myb domain protein 78	PREDICTED: transcription factor MYB21-like [Solanum lycopersicum]
Solyc01g057910.2.1	5.58	2.35	-1.21	Down	myb domain protein 78	_
Solyc05g009230.1.1	46.03	22.03	-1.06	Down	myb domain protein 62	PREDICTED: transcription factor MYB28-like, partial [Solanum lycopersicum]
Solyc01g005660.1.1	3.6	0.85	-1.97	Down	myb domain protein 5	PREDICTED: transcription repressor MYB5-like [Solanum lycopersicum]
Solyc03g025870.2.1	0.9	0.2	-1.76	Down	myb domain protein 26	_
Solyc03g119370.1.1	2.18	0.94	-1.14	Down	myb domain protein 116	PREDICTED: transcription factor TT2-like [Solanum lycopersicum]
Solyc10g085220.1.1	42.59	85.82	1.01	Up	Mitochondrial substrate carrier family protein	PREDICTED: heparanase-like protein 3-like [Solanum lycopersicum]
Solyc05g055730.2.1	7.13	14.99	1.06	Up	methylenetetrahydrofolate reductase 2	_
Solyc09g008280.1.1	758.64	1587.25	1.06	Up	methionine adenosyltransferase 3	S-adenosylmethionine synthase 3 [Solanum lycopersicum]
Solyc03g026230.1.1	1.24	0.26	-1.9	Down	MATE efflux family protein	PREDICTED: multidrug and toxin extrusion protein 2-like [Solanum lycopersicum]
Solyc12g006360.1.1	13.37	5.39	-1.3	Down	MATE efflux family protein	PREDICTED: protein TRANSPARENT TESTA 12-like [Solanum lycopersicum]
Solyc11g016970.1.1	6.55	2.96	-1.12	Down	MATE efflux family protein	PREDICTED: MATE efflux family protein 9-like [Solanum lycopersicum]
Solyc02g032660.2.1	2.76	0.91	-1.51	Down	MATE efflux family protein	_
Solyc01g010530.1.1	0.05	1.5	3.44	Up	Major facilitator superfamily protein	PREDICTED: sugar transport protein 8-like, partial [Solanum lycopersicum]
Solyc06g054270.2.1	24.61	12.21	-1.01	Down	Major facilitator superfamily protein	_
Solyc04g055080.2.1	1.14	0.49	-1.08	Down	Major facilitator superfamily protein	_
Solyc06g075500.2.1	0.79	0.07	-2.43	Down	Major facilitator superfamily protein	_
Solyc03g006650.1.1	13.16	3.02	-2.09	Down	Major facilitator superfamily protein	PREDICTED: sugar carrier protein C-like [Solanum lycopersicum]
Solyc12g007220.1.1	0.67	0.16	-1.59	Down	Major facilitator superfamily protein	PREDICTED: probable peptide transporter At1g52190-like [Solanum lycopersicum]
Solyc11g008200.1.1	1.56	0.66	-1.12	Down	Major facilitator superfamily protein	PREDICTED: uncharacterized protein LOC101265191 [Solanum lycopersicum]
Solyc08g061010.2.1	2.37	0.83	-1.41	Down	Major facilitator superfamily protein	_
Solyc09g014230.1.1	1.66	0.56	-1.41	Down	Major facilitator superfamily protein	PREDICTED: uncharacterized protein LOC101268606 [Solanum lycopersicum]
Solyc12g027890.1.1	4.95	2.37	-1.03	Down	lysine histidine transporter 2	PREDICTED: lysine histidine transporter 1-like [Solanum tuberosum]
Solyc10g084150.1.1	21.05	9.64	-1.12	Down	lysine decarboxylase family protein	cytokinin riboside 5'-monophosphate phosphoribohydrolase LOG6 [Solanum lycopersicum]
Solyc08g077060.2.1	31.19	79.22	1.34	Up	lsd one like 1	_
Solyc06g050430.2.1	0.65	2.63	1.87	Up	LOB domain-containing protein 15	_
Solyc11g006250.1.1	19.34	42.53	1.13	Up	Li-tolerant lipase 1	PREDICTED: GDSL esterase/lipase At5g33370-like [Solanum lycopersicum]
Solyc01g006540.2.1	2.09	19.58	3.16	Up	lipoxygenase 2	_
Solyc01g099180.2.1	3.61	7.54	1.04	Up	lipoxygenase 1	_
Solyc08g029000.2.1	0.59	0.22	-1.12	Down	lipoxygenase 1	_
Solyc10g055260.1.1	0.5	1.29	1.22	Up	like AUXIN RESISTANT 2	LAX5 protein [Solanum LAX5 protein [Solanum lycopersicum]
Solyc06g069730.2.1	5.46	12.17	1.14	Up	light-harvesting chlorophyll-protein complex I subunit A4	_
Solyc04g072280.2.1	2.61	1.08	-1.2	Down	laccase 3	_
Solyc09g011050.2.1	0.48	1.48	1.45	Up	laccase 17	_
Solyc02g085120.2.1	0.7	2.08	1.44	Up	laccase 11	_
Solyc02g085110.2.1	0.32	0.86	1.2	Up	laccase 11	_
Solyc09g014240.2.1	0.32	1.31	1.75	Up	laccase 10	_
Solyc06g059970.2.1	3.85	0.8	-2.13	Down	K-box region and MADS-box transcription factor family protein	_
Solyc11g028020.1.1	119.91	49.85	-1.26	Down	K-box region and MADS-box transcription factor family protein	TAGL11 transcription factor [Solanum lycopersicum]
Solyc07g052480.2.1	38.54	104.42	1.44	Up	isocitrate lyase	_
Solyc05g052030.1.1	31.04	14.59	-1.08	Down	Integrase-type DNA-binding superfamily protein	ethylene response factor 4 [Solanum lycopersicum]
Solyc11g011740.1.1	1.47	5.34	1.79	Up	Integrase-type DNA-binding superfamily protein	PREDICTED: ethylene-responsive transcription factor 1B-like [Solanum lycopersicum]
Solyc03g123430.2.1	1.5	0.53	-1.34	Down	Integrase-type DNA-binding superfamily protein	_
Solyc03g120380.2.1	13.01	42.33	1.69	Up	indole-3-acetic acid inducible 5	_
Solyc03g121060.2.1	90.52	43.44	-1.06	Down	indole-3-acetic acid inducible 18	_
Solyc06g008590.2.1	2.73	12.43	2.15	Up	indole-3-acetic acid inducible 14	_
Solyc02g069390.1.1	2.21	0.9	-1.2	Down	hydroxyproline-rich glycoprotein family protein	PREDICTED: uncharacterized protein LOC101267286 [Solanum lycopersicum]
Solyc08g080170.2.1	167.41	415.61	1.31	Up	hydroxymethylglutaryl-CoA synthase / HMG-CoA synthase / 3-hydroxy-3-methylglutaryl coenzyme A synthase	_
Solyc12g096790.1.1	55.39	120.83	1.12	Up	HXXXD-type acyl-transferase family protein	PREDICTED: salutaridinol 7-O-acetyltransferase-like [Solanum lycopersicum]
Solyc03g097420.2.1	0.89	2.17	1.2	Up	HVA22 homologue E	_
Solyc02g062410.1.1	0.4	3.83	2.98	Up	HSP20-like chaperones superfamily protein	PREDICTED: protein BOBBER 2-like [Solanum lycopersicum]
Solyc01g102960.2.1	0.36	1.07	1.35	Up	HSP20-like chaperones superfamily protein	_
Solyc04g077150.2.1	53.56	142	1.41	Up	homolog of yeast ergosterol28	_
Solyc03g097590.2.1	26.86	12.56	-1.09	Down	homolog of Medicago truncatula MTN3	_
Solyc10g005080.2.1	32.46	69.07	1.09	Up	Homeodomain-like superfamily protein	_
Solyc02g062960.2.1	21.31	7.79	-1.44	Down	homeobox protein 40	_
Solyc02g067330.1.1	5.45	1.26	-2.03	Down	homeobox protein 21	PREDICTED: ZF-HD homeobox protein At4g24660-like [Solanum lycopersicum]
Solyc02g087840.2.1	1.01	2.59	1.28	Up	homeobox 3	_
Solyc10g081760.1.1	0.14	0.56	1.47	Up	Histidine kinase-, DNA gyrase B-, and HSP90-like ATPase family protein	PREDICTED: uncharacterized protein LOC101265386 [Solanum lycopersicum]
Solyc09g011810.2.1	3.94	9	1.17	Up	high cyclic electron flow 1	_
Solyc10g049740.1.1	2.46	1.06	-1.14	Down	Helicase protein with RING/U-box domain	PREDICTED: DNA repair protein RAD16-like [Solanum lycopersicum]
Solyc08g075880.2.1	3.54	1.21	-1.47	Down	Heavy metal transport/detoxification superfamily protein	_
Solyc08g062960.2.1	25.62	10.59	-1.27	Down	heat shock transcription factor A2	_
Solyc06g053960.2.1	6.88	2.36	-1.5	Down	heat shock transcription factor A1E	_
Solyc02g078340.2.1	2.02	0.77	-1.29	Down	heat shock transcription factor B2A	_
Solyc09g065660.2.1	0.29	2.96	2.97	Up	heat shock transcription factor A6A	_
Solyc03g111610.2.1	2.41	4.97	1.01	Up	Haloacid dehalogenase-like hydrolase (HAD) superfamily protein	_
Solyc04g054930.2.1	33.95	15.35	-1.14	Down	Haloacid dehalogenase-like hydrolase (HAD) superfamily protein	_
Solyc01g091540.1.1	3.96	1.72	-1.15	Down	growth-regulating factor 9	PREDICTED: growth-regulating factor 9-like [Solanum tuberosum]
Solyc03g082430.1.1	3.74	1.67	-1.12	Down	growth-regulating factor 5	PREDICTED: growth-regulating factor 6-like isoform X1 [Solanum tuberosum]
Solyc02g092070.2.1	1.41	0.55	-1.2	Down	growth-regulating factor 2	_
Solyc03g123400.1.1	1.18	3.39	1.45	Up	GRAS family transcription factor	PREDICTED: nodulation-signaling pathway 1 protein [Solanum lycopersicum]
Solyc10g086530.1.1	0.31	0.74	1.02	Up	GRAS family transcription factor	PREDICTED: scarecrow-like protein 9-like [Solanum lycopersicum]
Solyc08g079080.2.1	1.17	3.83	1.63	Up	Glycosyl hydrolases family 32 protein	_
Solyc04g080620.2.1	0.12	0.67	1.81	Up	Glycosyl hydrolase superfamily protein	_
Solyc09g091800.2.1	9.01	33.24	1.87	Up	glycine-rich protein 23	_
Solyc12g094640.1.1	7.71	17.27	1.15	Up	glyceraldehyde-3-phosphate dehydrogenase B subunit	PREDICTED: glyceraldehyde-3-phosphate dehydrogenase B, chloroplastic-like [Solanum lycopersicum]
Solyc04g082630.2.1	68.03	148.34	1.12	Up	glyceraldehyde-3-phosphate dehydrogenase B subunit	_
Solyc04g009030.2.1	60.5	124.86	1.04	Up	glyceraldehyde 3-phosphate dehydrogenase A subunit 2	_
Solyc06g007180.2.1	75.45	20.01	-1.91	Down	glutamine-dependent asparagine synthase 1	_
Solyc06g033860.1.1	1.95	0.9	-1.04	Down	glutamate dehydrogenase 2	PREDICTED: glutamate dehydrogenase A-like [Solanum lycopersicum]
Solyc05g012540.2.1	0.32	1.83	2.2	Up	glucuronidase 2	_
Solyc06g035580.2.1	0.27	1.6	2.19	Up	Glucose-methanol-choline (GMC) oxidoreductase family protein	_
Solyc03g096730.2.1	44.88	91.36	1.02	Up	Glucose-1-phosphate adenylyltransferase family protein	_
Solyc05g045670.2.1	80.89	204.57	1.34	Up	glucose 6-phosphate/phosphate translocator 1	_
Solyc07g061720.2.1	96.69	27.21	-1.83	Down	gibberellin 2-oxidase 3	_
Solyc07g061730.2.1	55.89	10.5	-2.4	Down	gibberellin 2-oxidase	_
Solyc03g123410.1.1	0.76	3.39	2.03	Up	germin 3	PREDICTED: auxin-binding protein ABP19a-like [Solanum lycopersicum]
Solyc03g006240.2.1	1.05	2.63	1.24	Up	GDSL-like Lipase/Acylhydrolase superfamily protein	_
Solyc02g071620.2.1	11.18	24.69	1.14	Up	GDSL-like Lipase/Acylhydrolase superfamily protein	_
Solyc10g085740.1.1	12.26	5.04	-1.27	Down	GDSL-like Lipase/Acylhydrolase superfamily protein	PREDICTED: GDSL esterase/lipase At5g03820-like [Solanum lycopersicum]
Solyc02g065530.2.1	3.13	9.72	1.61	Up	galacturonosyltransferase-like 2	_
Solyc07g064050.2.1	2.47	5.94	1.23	Up	galacturonosyltransferase 12	_
Solyc02g062340.2.1	8.31	18.96	1.18	Up	fructose-bisphosphate aldolase 1	_
Solyc08g014430.2.1	0.59	2.95	2.15	Up	formin homology 1	_
Solyc07g052730.2.1	0.34	0.78	1.02	Up	formin 3	_
Solyc01g005300.2.1	21.14	10.23	-1.04	Down	flavin-binding, kelch repeat, f box 1	_
Solyc08g068160.1.1	3.81	1.47	-1.32	Down	Flavin-binding monooxygenase family protein	PREDICTED: flavin-containing monooxygenase YUCCA6-like [Solanum lycopersicum]
Solyc03g115560.2.1	19.57	64.7	1.72	Up	Flavin-binding monooxygenase family protein	_
Solyc06g068300.2.1	7.54	22.72	1.58	Up	F-box/RNI-like/FBD-like domains-containing protein	_
Solyc09g014350.2.1	3.46	10.87	1.62	Up	F-box associated ubiquitination effector family protein	_
Solyc03g117800.2.1	1.9	0.79	-1.16	Down	Fatty acid hydroxylase superfamily	_
Solyc12g009260.1.1	1.21	2.71	1.1	Up	fatty acid biosynthesis 1	PREDICTED: 3-oxoacyl-[acyl-carrier-protein]
Solyc02g070180.1.1	1.45	0.58	-1.19	Down	FAD-binding Berberine family protein	PREDICTED: cannabidiolic acid synthase-like [Solanum lycopersicum]
Solyc02g070110.1.1	8.9	2.17	-1.99	Down	FAD-binding Berberine family protein	PREDICTED: cannabidiolic acid synthase-like [Solanum lycopersicum]
Solyc05g010180.2.1	1.43	4.01	1.43	Up	FAD/NAD(P)-binding oxidoreductase family protein	_
Solyc02g088250.2.1	1.88	4.19	1.11	Up	EXS (ERD1/XPR1/SYG1) family protein	_
Solyc08g077900.2.1	6.18	1.88	-1.67	Down	expansin-like B1	_
Solyc02g088100.2.1	155.63	322.41	1.05	Up	expansin A10	_
Solyc08g066690.2.1	4.43	1.98	-1.12	Down	Exostosin family protein	_
Solyc10g083750.1.1	0.23	0.97	1.69	Up	Exostosin family protein	PREDICTED: probable glycosyltransferase At5g03795-like [Solanum lycopersicum]
Solyc10g085730.1.1	0.18	0.82	1.7	Up	Exostosin family protein	PREDICTED: probable glycosyltransferase At5g03795-like, partial [Solanum lycopersicum]
Solyc04g074470.1.1	1.04	3.04	1.47	Up	EXORDIUM like 4	PREDICTED: uncharacterized protein LOC101261513 [Solanum lycopersicum]
Solyc01g105410.2.1	219.1	104.13	-1.07	Down	EXORDIUM like 4	_
Solyc03g115650.2.1	143.94	68.36	-1.07	Down	Eukaryotic translation initiation factor 5A-1 (eIF-5A 1) protein	_
Solyc09g066360.1.1	3.4	1.3	-1.33	Down	ethylene-responsive element binding factor 15	PREDICTED: ethylene-responsive transcription factor 1B-like [Solanum lycopersicum]
Solyc08g007230.1.1	2.99	0.96	-1.55	Down	ethylene responsive element binding factor 2	PREDICTED: ethylene-responsive transcription factor 2-like [Solanum lycopersicum]
Solyc08g078180.1.1	2.22	0.69	-1.55	Down	ethylene responsive element binding factor 1	PREDICTED: ethylene-responsive transcription factor 2-like [Solanum lycopersicum]
Solyc09g089930.1.1	4.91	1.49	-1.66	Down	ethylene response factor 1	transcription factor TSRF1 [Solanum lycopersicum]
Solyc04g071770.2.1	7.01	3	-1.2	Down	ethylene response factor 110	_
Solyc12g017480.1.1	1.33	0.55	-1.13	Down	esterase/lipase/thioesterase family protein	PREDICTED: protein lap1-like [Solanum lycopersicum]
Solyc03g007050.2.1	4.13	1.39	-1.5	Down	ERECTA-like 2	_
Solyc06g062880.1.1	8.6	3.26	-1.37	Down	DZC (Disease resistance/zinc finger/chromosome condensation-like region) domain containing protein	PREDICTED: protein Brevis radix-like 2-like [Solanum lycopersicum]
Solyc12g096110.1.1	3.65	1.46	-1.26	Down	DZC (Disease resistance/zinc finger/chromosome condensation-like region) domain containing protein	PREDICTED: protein BREVIS RADIX-like [Solanum tuberosum]
Solyc01g103130.1.1	0.23	0.69	1.27	Up	dynamin-like protein 6	PREDICTED: dynamin-2B-like [Solanum lycopersicum]
Solyc01g103120.2.1	0.46	1.25	1.26	Up	dynamin-like 3	_
Solyc01g096120.2.1	3.68	1.35	-1.38	Down	Dof-type zinc finger DNA-binding family protein	_
Solyc02g014860.2.1	8.03	2.47	-1.66	Down	DNAJ heat shock N-terminal domain-containing protein	_
Solyc01g006060.2.1	0.22	1.5	2.3	Up	Disease resistance-responsive (dirigent-like protein) family protein	_
Solyc03g025200.2.1	14.4	32.1	1.15	Up	detoxifying efflux carrier 35	_
Solyc12g089240.1.1	3.44	1.54	-1.11	Down	DERLIN-2.1	PREDICTED: probable salt tolerance-like protein At1g75540-like [Solanum lycopersicum]
Solyc02g080790.2.1	0.14	1.68	2.9	Up	deoxyhypusine synthase	_
Solyc08g065780.1.1	89.15	38.22	-1.22	Down	delta vacuolar processing enzyme	PREDICTED: vacuolar-processing enzyme-like [Solanum lycopersicum]
Solyc03g114940.2.1	179.25	65.41	-1.45	Down	cytochrome P450, family 78, subfamily A, polypeptide 5	_
Solyc05g047680.2.1	0.02	0.5	2.33	Up	cytochrome P450, family 78, subfamily A, polypeptide 10	_
Solyc07g056160.2.1	54.41	18.17	-1.58	Down	cytochrome P450, family 724, subfamily A, polypeptide 1	_
Solyc07g055460.2.1	1.34	0	-3.85	Down	cytochrome P450, family 72, subfamily A, polypeptide 7	_
Solyc10g007880.2.1	1.71	0.66	-1.25	Down	cytochrome P450, family 72, subfamily A, polypeptide 11	_
Solyc10g087010.1.1	1	2.28	1.11	Up	cytochrome P450, family 71, subfamily B, polypeptide 26	PREDICTED: premnaspirodiene oxygenase-like [Solanum lycopersicum]
Solyc01g108210.2.1	2.2	1	-1.07	Down	cytochrome P450, family 707, subfamily A, polypeptide 3	_
Solyc12g006860.1.1	19.07	7.77	-1.28	Down	Cytochrome P450 superfamily protein	putative brassinosteroid hydroxylase [Solanum lycopersicum]
Solyc12g008470.1.1	55.52	124.01	1.16	Up	cytochrome B5-like protein	PREDICTED: nitrate reductase [NADH]
Solyc01g007960.2.1	1.01	0.27	-1.6	Down	cysteine-rich RLK (RECEPTOR-like protein kinase) 2	_
Solyc01g007980.2.1	1.29	0.52	-1.15	Down	cysteine-rich RLK (RECEPTOR-like protein kinase) 2	_
Solyc07g041900.2.1	39.2	19.28	-1.02	Down	Cysteine proteinases superfamily protein	_
Solyc07g052610.2.1	1.57	4.55	1.47	Up	cyclin p2;1	_
Solyc03g116850.2.1	0.03	0.46	2.07	Up	cyclic nucleotide gated channel 8	_
Solyc08g079420.2.1	0.6	0.13	-1.58	Down	Copper amine oxidase family protein	_
Solyc06g060600.1.1	0.21	1.03	1.85	Up	conserved peptide upstream open reading frame 26	PREDICTED: probable trehalose-phosphate phosphatase G-like [Solanum lycopersicum]
Solyc04g078880.2.1	4.12	1.57	-1.33	Down	cold regulated gene 27	_
Solyc02g089130.2.1	0.38	1.49	1.73	Up	COBRA-like extracellular glycosyl-phosphatidyl inositol-anchored protein family	_
Solyc03g070440.2.1	0.24	0.67	1.2	Up	COBRA-like extracellular glycosyl-phosphatidyl inositol-anchored protein family	_
Solyc01g067360.2.1	12.64	5.54	-1.18	Down	CHY-type/CTCHY-type/RING-type Zinc finger protein	_
Solyc06g054540.2.1	5.06	2.27	-1.12	Down	CHY-type/CTCHY-type/RING-type Zinc finger protein	_
Solyc06g059880.2.1	0.4	0.02	-2.06	Down	chlorsulfuron/imidazolinone resistant 1	_
Solyc09g065180.2.1	6.88	14.14	1.03	Up	chloroplast stem-loop binding protein of 41 kDa	_
Solyc08g007130.2.1	1.78	4.24	1.2	Up	chloroplast beta-amylase	_
Solyc06g060340.2.1	50.52	131.6	1.38	Up	Chlorophyll A-B binding family protein	_
Solyc01g103140.2.1	12.06	26.17	1.11	Up	chloride channel C	_
Solyc06g068500.2.1	66.48	28.7	-1.21	Down	Chaperone DnaJ-domain superfamily protein	_
Solyc09g091510.2.1	25.03	101.16	2.01	Up	Chalcone and stilbene synthase family protein	_
Solyc01g111070.2.1	0.52	2.05	1.8	Up	Chalcone and stilbene synthase family protein	_
Solyc11g012910.1.1	9.82	23.76	1.27	Up	ChaC-like family protein	PREDICTED: cation transport regulator-like protein 2-like isoform 2 [Solanum lycopersicum]
Solyc07g051820.2.1	2.15	5.33	1.27	Up	cellulose synthase-like B	_
Solyc06g074630.2.1	9.32	19.57	1.06	Up	cellulose synthase-like A02	_
Solyc08g082640.2.1	5.68	1.82	-1.59	Down	cellulose synthase like G1	_
Solyc09g009000.2.1	10.44	39.99	1.93	Up	cellulose synthase like	_
Solyc09g072820.2.1	0.99	2.62	1.32	Up	cellulose synthase A4	_
Solyc10g085360.1.1	11.49	4.57	-1.31	Down	cell wall invertase 4	PREDICTED: beta-fructofuranosidase, insoluble isoenzyme 1-like [Solanum lycopersicum]
Solyc02g069490.2.1	445.32	1014.93	1.19	Up	cell elongation protein / DWARF1 / DIMINUTO (DIM)	_
Solyc03g119670.2.1	4.53	1.7	-1.36	Down	CCAAT-displacement protein alternatively spliced product	_
Solyc12g035710.1.1	9.11	3.52	-1.35	Down	CBS domain-containing protein with a domain of unknown function (DUF21)	PREDICTED: DUF21 domain-containing protein At4g14240-like [Solanum lycopersicum]
Solyc09g042660.2.1	3.95	1.88	-1.03	Down	CBL-interacting protein kinase 25	_
Solyc11g006710.1.1	1.19	0.4	-1.36	Down	cationic amino acid transporter 7	PREDICTED: cationic amino acid transporter 7, chloroplastic-like [Solanum lycopersicum]
Solyc08g081820.2.1	18.69	7.75	-1.26	Down	cation/H+ exchanger 17	_
Solyc12g094620.1.1	601.47	257.46	-1.22	Down	catalase 1	catalase isozyme 1 [Solanum CATA1_SOLLC RecName: Full=Catalase isozyme 1 [Solanum lycopersicum]
Solyc01g100640.2.1	2.45	0.96	-1.27	Down	catalase 1	_
Solyc02g086820.2.1	1.12	0.47	-1.09	Down	carbonic anhydrase 2	_
Solyc07g062020.1.1	41.2	13.68	-1.58	Down	Carbohydrate-binding X8 domain superfamily protein	PREDICTED: glucan endo-1,3-beta-glucosidase-like [Solanum lycopersicum]
Solyc10g007510.1.1	4.55	13.08	1.5	Up	Carbohydrate-binding X8 domain superfamily protein	PREDICTED: glucan endo-1,3-beta-D-glucosidase-like [Solanum tuberosum]
Solyc07g006710.1.1	1.66	8.55	2.3	Up	CAP (Cysteine-rich secretory proteins, Antigen 5, and Pathogenesis-related 1 protein) superfamily protein	PREDICTED: pathogenesis-related protein PR-1-like [Solanum lycopersicum]
Solyc06g065380.2.1	0.19	0.84	1.68	Up	calcium-dependent protein kinase 4	_
Solyc09g064230.1.1	2.25	0.79	-1.39	Down	Calcium-dependent lipid-binding (CaLB domain) plant phosphoribosyltransferase family protein	PREDICTED: uncharacterized protein LOC101253421 [Solanum lycopersicum]
Solyc08g021940.1.1	0.96	2.02	1	Up	Calcium-dependent lipid-binding (CaLB domain) family protein	PREDICTED: synaptotagmin-5-like [Solanum tuberosum]
Solyc05g054650.1.1	7.55	3.5	-1.09	Down	C2H2-type zinc finger family protein	PREDICTED: zinc finger protein ZAT11-like [Solanum lycopersicum]
Solyc10g080600.1.1	0.49	1.72	1.62	Up	C2H2 and C2HC zinc fingers superfamily protein	PREDICTED: uncharacterized protein LOC101265975 [Solanum lycopersicum]
Solyc09g089590.1.1	4.59	1.52	-1.54	Down	C2H2 and C2HC zinc fingers superfamily protein	PREDICTED: transcriptional regulator SUPERMAN-like [Solanum lycopersicum]
Solyc04g011670.2.1	5.86	2.82	-1.03	Down	bZIP transcription factor family protein	_
Solyc10g080410.1.1	1.5	0.33	-1.9	Down	bZIP transcription factor family protein	PREDICTED: transcription factor HBP-1b(c38)-like [Solanum lycopersicum]
Solyc11g068370.1.1	1.05	0.38	-1.27	Down	bZIP transcription factor family protein	PREDICTED: TGACG-sequence-specific DNA-binding protein TGA-2.1-like [Solanum lycopersicum]
Solyc10g078670.1.1	0.09	0.69	2.03	Up	bZIP transcription factor family protein	PREDICTED: transcription factor HBP-1b(c1)-like [Solanum lycopersicum]
Solyc04g082410.2.1	17.18	5.6	-1.6	Down	BTB/POZ domain-containing protein	_
Solyc04g082420.2.1	13.8	4.54	-1.58	Down	BTB/POZ domain-containing protein	_
Solyc08g008080.1.1	3.19	7.21	1.15	Up	brassinosteroid-responsive RING-H2	PREDICTED: E3 ubiquitin-protein ligase RHA1B-like [Solanum lycopersicum]
Solyc07g021630.2.1	3.46	0.8	-1.99	Down	branched-chain amino acid transaminase 2	_
Solyc04g080700.2.1	31.45	14.98	-1.07	Down	bifunctional nuclease in basal defense response 1	_
Solyc08g005960.1.1	57.53	133.07	1.21	Up	Bifunctional inhibitor/lipid-transfer protein/seed storage 2S albumin superfamily protein	PREDICTED: 14 kDa proline-rich protein DC2.15-like [Solanum lycopersicum]
Solyc07g042220.1.1	0.42	0.1	-1.41	Down	beta-galactosidase 15	PREDICTED: beta-galactosidase 15-like [Solanum lycopersicum]
Solyc03g007960.2.1	6.6	2.29	-1.49	Down	beta-carotene hydroxylase 2	_
Solyc01g059980.2.1	2.45	1.06	-1.14	Down	beta-1,3-glucanase 2	_
Solyc01g060020.2.1	33.35	14.2	-1.23	Down	beta-1,3-glucanase 2	_
Solyc03g121540.2.1	31.55	13.88	-1.18	Down	beta galactosidase 1	_
Solyc06g062580.2.1	14.09	30.25	1.1	Up	beta galactosidase 1	_
Solyc12g006240.1.1	6.03	1.95	-1.58	Down	B-box type zinc finger protein with CCT domain	PREDICTED: zinc finger protein CONSTANS-LIKE 9-like [Solanum lycopersicum]
Solyc03g119540.2.1	2.88	5.95	1.02	Up	B-box type zinc finger protein with CCT domain	_
Solyc09g065610.1.1	16.1	52.96	1.71	Up	Bax inhibitor-1 family protein	PREDICTED: BI1-like protein-like [Solanum lycopersicum]
Solyc09g009760.1.1	0.47	1.05	1.02	Up	Basic-leucine zipper (bZIP) transcription factor family protein	PREDICTED: uncharacterized protein LOC101258988 [Solanum lycopersicum]
Solyc02g063430.2.1	29.42	73.18	1.31	Up	basic helix-loop-helix (bHLH) DNA-binding superfamily protein	_
Solyc09g065100.1.1	5.82	2.82	-1.02	Down	basic helix-loop-helix (bHLH) DNA-binding superfamily protein	PREDICTED: transcription factor TT8-like [Solanum lycopersicum]
Solyc01g098720.2.1	6.83	17.77	1.37	Up	basic helix-loop-helix (bHLH) DNA-binding superfamily protein	_
Solyc07g063850.2.1	28.51	13.61	-1.06	Down	Auxin-responsive GH3 family protein	_
Solyc01g107390.2.1	18.01	5.73	-1.64	Down	Auxin-responsive GH3 family protein	_
Solyc12g006350.1.1	44.16	19.95	-1.14	Down	auxin response factor 6	PREDICTED: auxin response factor 6-like isoform X2 [Solanum tuberosum]
Solyc12g006340.1.1	63.89	28.93	-1.14	Down	auxin response factor 6	PREDICTED: auxin response factor 6-like [Solanum lycopersicum]
Solyc00g196060.2.1	92.79	45.27	-1.03	Down	auxin response factor 6	_
Solyc06g059730.1.1	4.79	11.44	1.24	Up	Auxin efflux carrier family protein	PREDICTED: probable auxin efflux carrier component 6-like [Solanum tuberosum]
Solyc06g008580.2.1	0.34	1.23	1.6	Up	AUX/IAA transcriptional regulator family protein	_
Solyc05g005160.2.1	104.85	216.2	1.04	Up	ATP-citrate lyase A-1	_
Solyc12g098720.1.1	21.05	53.94	1.35	Up	ATPase, V0 complex, subunit E	PREDICTED: V-type proton ATPase subunit e-like [Solanum lycopersicum]
Solyc12g055760.1.1	222.91	520.7	1.22	Up	ATP synthase epsilon chain, mitochondrial	PREDICTED: ATP synthase subunit epsilon, mitochondrial-like [Solanum lycopersicum]
Solyc12g099260.1.1	102.67	243.77	1.25	Up	ATP citrate lyase subunit B 2	PREDICTED: ATP-citrate synthase beta chain protein 1-like [Solanum lycopersicum]
Solyc06g070950.1.1	7.22	3.1	-1.19	Down	ATP binding cassette subfamily A4	PREDICTED: ABC transporter A family member 12-like [Solanum lycopersicum]
Solyc04g074640.2.1	5.79	12.45	1.09	Up	ascorbate peroxidase 4	_
Solyc06g068570.2.1	1.46	4.7	1.62	Up	ARIA-interacting double AP2 domain protein	_
Solyc10g006850.2.1	1.63	3.39	1.01	Up	ARF-GAP domain 5	_
Solyc04g007770.2.1	0	1.2	3.7	Up	AP2/B3-like transcriptional factor family protein	_
Solyc08g008310.2.1	0.97	2.42	1.24	Up	AMP-dependent synthetase and ligase family protein	_
Solyc09g092420.1.1	3.61	1.73	-1.02	Down	Amino acid permease family protein	PREDICTED: probable polyamine transporter At1g31830-like [Solanum lycopersicum]
Solyc12g013700.1.1	32.23	7.81	-2.03	Down	Aluminium induced protein with YGL and LRDR motifs	PREDICTED: stem-specific protein TSJT1-like [Solanum lycopersicum]
Solyc08g082950.2.1	0.12	0.53	1.52	Up	Aluminium activated malate transporter family protein	_
Solyc06g007160.2.1	0.1	0.41	1.34	Up	alternative NAD(P)H dehydrogenase 1	_
Solyc10g077080.1.1	3.68	1.08	-1.68	Down	alpha-L-arabinofuranosidase 2	PREDICTED: alpha-L-arabinofuranosidase 1-like [Solanum lycopersicum]
Solyc11g010430.1.1	3.08	8.1	1.37	Up	alpha/beta-Hydrolases superfamily protein	PREDICTED: UPF0483 protein CG5412-like [Solanum lycopersicum]
Solyc01g103660.2.1	1.88	4.79	1.31	Up	alpha/beta-Hydrolases superfamily protein	_
Solyc08g067160.2.1	13.07	27.5	1.07	Up	alpha/beta-Hydrolases superfamily protein	_
Solyc01g081480.2.1	1.1	3.31	1.51	Up	alpha/beta-Hydrolases superfamily protein	_
Solyc07g005680.2.1	0.29	0.84	1.27	Up	alpha/beta-Hydrolases superfamily protein	_
Solyc08g083190.2.1	2.1	7.06	1.71	Up	alpha/beta-Hydrolases superfamily protein	_
Solyc02g077030.2.1	1.91	6.02	1.61	Up	alpha/beta-Hydrolases superfamily protein	_
Solyc08g076350.2.1	21.28	10.32	-1.04	Down	alpha/beta-Hydrolases superfamily protein	_
Solyc11g071600.1.1	0.49	3.61	2.66	Up	aldehyde oxidase 4	aldehyde oxidase [Solanum AF258810_1 aldehyde oxidase [Solanum lycopersicum]
Solyc01g088230.2.1	0.41	1	1.11	Up	aldehyde oxidase 4	_
Solyc12g099930.1.1	2.78	6.96	1.3	Up	alanine:glyoxylate aminotransferase	Hop-interacting protein THI032 [Solanum lycopersicum]
Solyc12g009010.1.1	0.95	0.41	-1.05	Down	AGC (cAMP-dependent, cGMP-dependent and protein kinase C) kinase family protein	PREDICTED: serine/threonine-protein kinase 38-like [Solanum lycopersicum]
Solyc10g080500.1.1	36.3	74.23	1.03	Up	actin-11	PREDICTED: actin-58-like [Solanum lycopersicum]
Solyc04g077410.2.1	0.73	0.25	-1.26	Down	ACC synthase 5	_
Solyc07g026650.2.1	0.93	2.07	1.07	Up	ACC oxidase 1	_
Solyc04g010210.1.1	0.42	0.12	-1.24	Down	ABC-2 type transporter family protein	PREDICTED: ABC transporter G family member 1-like [Solanum lycopersicum]
Solyc06g070960.1.1	7.09	2.93	-1.25	Down	ABC2 homolog 15	PREDICTED: ABC transporter A family member 2-like [Solanum lycopersicum]
Solyc09g009590.1.1	2.84	7.23	1.32	Up	A20/AN1-like zinc finger family protein	PREDICTED: zinc finger A20 and AN1 domain-containing stress-associated protein 4-like [Solanum stress-associated protein 8 [
Solyc10g086500.1.1	75.2	166.66	1.15	Up	3-oxo-5-alpha-steroid 4-dehydrogenase family protein	steroid 5-alpha-reductase DET2 [Solanum lycopersicum]
Solyc09g089680.2.1	2.14	4.66	1.09	Up	2-oxoglutarate (2OG) and Fe(II)-dependent oxygenase superfamily protein	_
Solyc01g093980.2.1	0.33	1.15	1.53	Up	2-oxoglutarate (2OG) and Fe(II)-dependent oxygenase superfamily protein	_
Solyc01g067620.2.1	23.34	7.85	-1.56	Down	2-oxoglutarate (2OG) and Fe(II)-dependent oxygenase superfamily protein	_
Solyc09g008560.2.1	1.59	0.52	-1.45	Down	2-oxoglutarate (2OG) and Fe(II)-dependent oxygenase superfamily protein	_
Solyc02g071430.2.1	16.03	5.38	-1.56	Down	2-oxoglutarate (2OG) and Fe(II)-dependent oxygenase superfamily protein	_
Solyc09g089740.2.1	1.85	4.93	1.36	Up	2-oxoglutarate (2OG) and Fe(II)-dependent oxygenase superfamily protein	_
Solyc10g075160.1.1	206.58	447.98	1.12	Up	2Fe-2S ferredoxin-like superfamily protein	PREDICTED: ferredoxin-1, chloroplastic-like [Solanum lycopersicum]
Solyc01g103920.2.1	0.92	2.59	1.4	Up	2Fe-2S ferredoxin-like superfamily protein	_
Solyc03g007030.2.1	3.89	8.74	1.15	Up	2 iron, 2 sulfur cluster binding	_
Solyc12g008740.1.1	3.03	1.29	-1.17	Down	1-amino-cyclopropane-1-carboxylate synthase 7	PREDICTED: 1-aminocyclopropane-1-carboxylate synthase 7-like [Solanum lycopersicum]
Solyc10g054840.1.1	0.4	1.18	1.35	Up	Aquaporin	X intrinsic protein [Solanum X-intrinsic protein 1;1 [Solanum lycopersicum]
Solyc03g005890.1.1	7.53	1.9	-1.94	Down		unnamed protein product [Coffea canephora]
Solyc06g063080.1.1	0.15	1.37	2.54	Up		unnamed protein product [Coffea canephora]
Solyc10g079810.1.1	39.36	17.84	-1.14	Down	Unknown Protein	unnamed protein product [Coffea canephora]
Solyc07g006420.1.1	0.62	1.82	1.41	Up	Unknown Protein	unnamed protein product [Coffea canephora]
Solyc11g020990.1.1	0.87	2.13	1.21	Up		trypsin proteinase inhibitor precursor [Nicotiana rustica]
Solyc06g008800.1.1	0.5	1.13	1.03	Up	Cc-nbs-lrr, resistance protein	truncated NBS-LRR resistance protein-like protein [Solanum lycopersicum]
Solyc09g091300.1.1	118.66	28.64	-2.05	Down	Self-incompatibility protein (Fragment)	S-protein homologue precursor [Solanum lycopersicum]
Solyc12g006570.1.1	110.58	288.82	1.38	Up	Germacrene-D synthase	sesquiterpene synthase [Solanum sesquiterpene synthase [Solanum lycopersicum]
Solyc11g066580.1.1	1.88	0.78	-1.17	Down	Cytochrome P450	putative flavonoid 3'5' hydroxylase [Solanum lycopersicum]
Solyc11g021060.1.1	248.94	504.89	1.02	Up	Proteinase inhibitor	proteinase inhibitor type-2 TR8 precursor [Solanum lycopersicum]
Solyc04g064770.1.1	21.46	47.38	1.14	Up		PREDICTED: zinc finger CCCH domain-containing protein 55-like [Solanum lycopersicum]
Solyc12g056700.1.1	0.39	1.12	1.32	Up		PREDICTED: zerumbone synthase-like [Solanum lycopersicum]
Solyc05g053400.1.1	24.94	57.31	1.2	Up	Glucosyltransferase	PREDICTED: zeatin O-xylosyltransferase-like [Solanum lycopersicum]
Solyc05g053120.1.1	5.7	14.66	1.35	Up	Glucosyltransferase	PREDICTED: zeatin O-xylosyltransferase-like [Solanum lycopersicum]
Solyc07g043480.1.1	115.52	290.33	1.33	Up	UDP-glucose glucosyltransferase	PREDICTED: zeatin O-glucosyltransferase-like [Solanum lycopersicum]
Solyc11g066670.1.1	128.6	313.4	1.28	Up	UDP-glucosyltransferase	PREDICTED: zeatin O-glucosyltransferase-like [Solanum lycopersicum]
Solyc04g008330.1.1	12.88	27.36	1.08	Up		PREDICTED: zeatin O-glucosyltransferase-like [Solanum lycopersicum]
Solyc05g012670.1.1	2.19	5.21	1.21	Up		PREDICTED: zeatin O-glucosyltransferase-like [Solanum lycopersicum]
Solyc10g079320.1.1	0.25	0.7	1.21	Up		PREDICTED: zeatin O-glucosyltransferase-like [Solanum lycopersicum]
Solyc04g016190.1.1	1.08	0.46	-1.07	Down	Glucosyltransferase	PREDICTED: zeatin O-glucosyltransferase-like [Solanum lycopersicum]
Solyc11g020960.1.1	2963.32	7397.26	1.32	Up	Proteinase inhibitor II	PREDICTED: wound-induced proteinase inhibitor 2-like [Solanum lycopersicum]
Solyc00g145170.1.1	20.22	5.44	-1.88	Down		PREDICTED: wound-induced proteinase inhibitor 2-like [Solanum lycopersicum]
Solyc11g006300.1.1	0.96	2.7	1.4	Up	3-oxo-5-alpha-steroid 4-dehydrogenase family protein	PREDICTED: very-long-chain enoyl-CoA reductase-like [Solanum lycopersicum]
Solyc09g089960.1.1	3.65	0.82	-2.03	Down		PREDICTED: vegetative cell wall protein gp1-like [Solanum tuberosum]
Solyc08g065600.1.1	0.03	3.63	4.81	Up		PREDICTED: vacuolar-processing enzyme-like [Solanum tuberosum]
Solyc11g070060.1.1	3.7	1.68	-1.09	Down	DUF866 domain protein	PREDICTED: UPF0587 protein C1orf123-like [Solanum lycopersicum]
Solyc11g010420.1.1	1.87	5.57	1.53	Up	Ovarian cancer-associated gene 2 protein homolog	PREDICTED: UPF0483 protein CG5412-like [Solanum lycopersicum]
Solyc09g005830.1.1	0.78	0.25	-1.35	Down	Exocyst complex protein EXO70	PREDICTED: uncharacterized protein LOC778219 [Solanum lycopersicum]
Solyc02g083040.1.1	1.24	0.23	-2.02	Down		PREDICTED: uncharacterized protein LOC102604668 [Solanum tuberosum]
Solyc06g064610.1.1	2.39	10.05	2.03	Up		PREDICTED: uncharacterized protein LOC102604441 [Solanum tuberosum]
Solyc01g106970.1.1	0.65	0.22	-1.23	Down	F-box/kelch-repeat protein At1g57790	PREDICTED: uncharacterized protein LOC102602927 [Solanum tuberosum]
Solyc02g076750.1.1	40.01	119.15	1.57	Up		PREDICTED: uncharacterized protein LOC102602011 [Solanum tuberosum]
Solyc03g083130.1.1	8.36	3.68	-1.16	Down	At5g24280-like protein (Fragment)	PREDICTED: uncharacterized protein LOC102601834 [Solanum tuberosum]
Solyc09g082220.1.1	14.5	6.86	-1.07	Down	Acetyltransferase GNAT family protein expressed	PREDICTED: uncharacterized protein LOC102601771 [Solanum tuberosum]
Solyc02g069810.1.1	4.6	1.4	-1.65	Down		PREDICTED: uncharacterized protein LOC102597563 [Solanum tuberosum]
Solyc09g059740.1.1	1.91	0	-4.33	Down		PREDICTED: uncharacterized protein LOC102594312 [Solanum tuberosum]
Solyc03g026360.1.1	7.05	2.02	-1.75	Down	Peptidoglycan-binding LysM domain-containing protein	PREDICTED: uncharacterized protein LOC102593371 [Solanum tuberosum]
Solyc02g080450.1.1	3.72	9.59	1.34	Up		PREDICTED: uncharacterized protein LOC102593137 [Solanum tuberosum]
Solyc11g065650.1.1	0.34	0.84	1.1	Up		PREDICTED: uncharacterized protein LOC102592741, partial [Solanum tuberosum]
Solyc11g013500.1.1	3.53	8.31	1.21	Up		PREDICTED: uncharacterized protein LOC102589309 [Solanum tuberosum]
Solyc07g065410.1.1	183.8	85.21	-1.11	Down	Unknown Protein	PREDICTED: uncharacterized protein LOC102588010 [Solanum tuberosum]
Solyc07g064370.1.1	0.1	6.05	4.94	Up		PREDICTED: uncharacterized protein LOC102583947 [Solanum tuberosum]
Solyc07g064400.1.1	3.81	1.85	-1	Down	Serine/threonine-protein phosphatase 7 long form homolog	PREDICTED: uncharacterized protein LOC102583947 [Solanum tuberosum]
Solyc09g091340.1.1	5.09	0.83	-2.47	Down	Self-incompatibility protein-like protein	PREDICTED: uncharacterized protein LOC102583351 [Solanum tuberosum]
Solyc06g050970.1.1	0.29	0.06	-1.27	Down		PREDICTED: uncharacterized protein LOC101268777 [Solanum lycopersicum]
Solyc10g047840.1.1	0.02	2.53	4.42	Up	Ulp1 protease family C-terminal catalytic domain containing protein	PREDICTED: uncharacterized protein LOC101268625 [Solanum lycopersicum]
Solyc12g015770.1.1	3.08	7.48	1.26	Up	Cellulose synthase	PREDICTED: uncharacterized protein LOC101268453 [Solanum lycopersicum]
Solyc09g061260.1.1	6.16	0	-5.97	Down		PREDICTED: uncharacterized protein LOC101268138 [Solanum lycopersicum]
Solyc12g095980.1.1	12.29	26.78	1.12	Up	Harpin-induced 1	PREDICTED: uncharacterized protein LOC101266707 [Solanum lycopersicum]
Solyc07g063640.1.1	15.51	33.96	1.13	Up	Wound induced protein	PREDICTED: uncharacterized protein LOC101266655 [Solanum lycopersicum]
Solyc03g113480.1.1	3.51	1.34	-1.32	Down	Unknown Protein	PREDICTED: uncharacterized protein LOC101265813 [Solanum lycopersicum]
Solyc11g010990.1.1	0.43	2.11	2.07	Up	Alcohol dehydrogenase	PREDICTED: uncharacterized protein LOC101265396 [Solanum lycopersicum]
Solyc05g054450.1.1	29.51	63.56	1.1	Up	Unknown Protein	PREDICTED: uncharacterized protein LOC101264825 [Solanum lycopersicum]
Solyc09g009420.1.1	2.45	6.38	1.34	Up	Unknown Protein	PREDICTED: uncharacterized protein LOC101264052 [Solanum lycopersicum]
Solyc12g088800.1.1	0.18	0.62	1.38	Up	Lipase	PREDICTED: uncharacterized protein LOC101263295 [Solanum lycopersicum]
Solyc08g028990.1.1	2.58	1.07	-1.19	Down	SRC2-like protein	PREDICTED: uncharacterized protein LOC101263231 [Solanum lycopersicum]
Solyc06g036110.1.1	5.24	11.1	1.07	Up	C2 domain-containing protein	PREDICTED: uncharacterized protein LOC101263030 [Solanum lycopersicum]
Solyc06g075170.1.1	5.28	1.82	-1.49	Down	Arabidopsis thaliana genomic DNA chromosome 5 P1 clone MOK16	PREDICTED: uncharacterized protein LOC101262623 [Solanum lycopersicum]
Solyc03g115690.1.1	0.58	1.35	1.08	Up	Genomic DNA chromosome 5 P1 clone MFB13	PREDICTED: uncharacterized protein LOC101262301 [Solanum lycopersicum]
Solyc07g065460.1.1	29.44	59.66	1.02	Up	UPA24	PREDICTED: uncharacterized protein LOC101260954 [Solanum lycopersicum]
Solyc05g007540.1.1	0.24	1.85	2.52	Up		PREDICTED: uncharacterized protein LOC101260935 [Solanum lycopersicum]
Solyc02g069910.1.1	29.51	65.12	1.14	Up	Unknown Protein	PREDICTED: uncharacterized protein LOC101260199 [Solanum lycopersicum]
Solyc06g050610.1.1	2.58	1.22	-1.02	Down	Genomic DNA chromosome 5 P1 clone MJC20	PREDICTED: uncharacterized protein LOC101260145 [Solanum lycopersicum]
Solyc06g076790.1.1	14.27	32.53	1.18	Up		PREDICTED: uncharacterized protein LOC101259757 [Solanum lycopersicum]
Solyc06g009150.1.1	3.59	10.73	1.55	Up	POT family domain containing protein expressed	PREDICTED: uncharacterized protein LOC101259638 [Solanum lycopersicum]
Solyc12g070200.1.1	10.44	4.21	-1.29	Down	Unknown Protein	PREDICTED: uncharacterized protein LOC101259418 [Solanum lycopersicum]
Solyc03g007880.1.1	0.56	0.2	-1.14	Down	Unknown Protein	PREDICTED: uncharacterized protein LOC101259315 [Solanum lycopersicum]
Solyc05g051440.1.1	1.55	3.42	1.1	Up	Plant-specific domain TIGR01570 family protein	PREDICTED: uncharacterized protein LOC101258658 [Solanum lycopersicum]
Solyc07g065530.1.1	79.72	162.3	1.02	Up	Unknown Protein	PREDICTED: uncharacterized protein LOC101258472 [Solanum lycopersicum]
Solyc05g051450.1.1	0.43	2.56	2.32	Up		PREDICTED: uncharacterized protein LOC101258372 [Solanum lycopersicum]
Solyc11g065340.1.1	2.32	0.97	-1.17	Down	Unknown Protein	PREDICTED: uncharacterized protein LOC101258129 [Solanum lycopersicum]
Solyc10g049580.1.1	1.78	6.11	1.73	Up	Unknown Protein	PREDICTED: uncharacterized protein LOC101258110 [Solanum lycopersicum]
Solyc02g021790.1.1	0	2.68	4.8	Up		PREDICTED: uncharacterized protein LOC101258077 [Solanum lycopersicum]
Solyc12g099710.1.1	87.42	175.1	1	Up	Chromosome 04 contig 1 DNA sequence	PREDICTED: uncharacterized protein LOC101257155 [Solanum lycopersicum]
Solyc11g012320.1.1	1324.4	3092.03	1.22	Up	Unknown Protein	PREDICTED: uncharacterized protein LOC101257132 [Solanum lycopersicum]
Solyc03g062860.1.1	0.44	0.15	-1.09	Down	Transposon Ty1-BL Gag-Pol polyprotein	PREDICTED: uncharacterized protein LOC101257086 [Solanum lycopersicum]
Solyc06g060520.1.1	1.57	6.25	1.93	Up	Unknown Protein	PREDICTED: uncharacterized protein LOC101256890 [Solanum lycopersicum]
Solyc03g025430.1.1	2.45	1.04	-1.16	Down	Genomic DNA chromosome 5 TAC clone K24M7	PREDICTED: uncharacterized protein LOC101256847 [Solanum lycopersicum]
Solyc04g054790.1.1	14.4	5.8	-1.3	Down		PREDICTED: uncharacterized protein LOC101256278 [Solanum lycopersicum]
Solyc12g096410.1.1	1.5	0.27	-2.12	Down	Unknown Protein	PREDICTED: uncharacterized protein LOC101256165 [Solanum lycopersicum]
Solyc09g009810.1.1	2.04	0.42	-2.04	Down	Unknown Protein	PREDICTED: uncharacterized protein LOC101255524 [Solanum lycopersicum]
Solyc07g061890.1.1	1.01	4.71	2.12	Up	Unknown Protein	PREDICTED: uncharacterized protein LOC101255221 [Solanum lycopersicum]
Solyc08g014350.1.1	10.37	27.2	1.38	Up	TO23-3 (Fragment)	PREDICTED: uncharacterized protein LOC101255119 [Solanum lycopersicum]
Solyc10g084430.1.1	0.14	1.36	2.61	Up	RING finger protein 44	PREDICTED: uncharacterized protein LOC101254650 [Solanum lycopersicum]
Solyc01g068430.1.1	2.46	0.75	-1.59	Down	Os06g0207500 protein (Fragment)	PREDICTED: uncharacterized protein LOC101254524 [Solanum lycopersicum]
Solyc10g084420.1.1	0.58	2.23	1.77	Up	Unknown Protein	PREDICTED: uncharacterized protein LOC101254349 [Solanum lycopersicum]
Solyc09g091350.1.1	3.06	0.36	-2.77	Down	Self-incompatibility protein-like protein	PREDICTED: uncharacterized protein LOC101254076, partial [Solanum lycopersicum]
Solyc02g091630.1.1	4.95	2.23	-1.12	Down	Unknown Protein	PREDICTED: uncharacterized protein LOC101253439 [Solanum lycopersicum]
Solyc00g010770.1.1	1.22	3.89	1.59	Up	Unknown Protein	PREDICTED: uncharacterized protein LOC101251233 [Solanum lycopersicum]
Solyc12g042930.1.1	0.37	1.12	1.38	Up		PREDICTED: uncharacterized protein LOC101250580 [Solanum lycopersicum]
Solyc06g076210.1.1	2.4	1.13	-1.02	Down	X1 (Fragment)	PREDICTED: uncharacterized protein LOC101250312 [Solanum lycopersicum]
Solyc11g042510.1.1	4.37	2.05	-1.05	Down	HAT dimerisation domain-containing protein-like	PREDICTED: uncharacterized protein LOC101249424 [Solanum lycopersicum]
Solyc08g066400.1.1	12.44	0	-6.97	Down		PREDICTED: uncharacterized protein LOC101249392 [Solanum lycopersicum]
Solyc01g068320.1.1	5.85	2.55	-1.17	Down	DNA repair protein	PREDICTED: uncharacterized protein LOC101245395 [Solanum lycopersicum]
Solyc09g008970.1.1	3.58	9.36	1.36	Up	Unknown Protein	PREDICTED: uncharacterized protein LOC101245195 [Solanum lycopersicum]
Solyc07g008070.1.1	1.07	0.37	-1.31	Down	C2 domain-containing protein	PREDICTED: uncharacterized protein LOC101245073 [Solanum lycopersicum]
Solyc08g006590.1.1	8.38	17.4	1.05	Up	Os10g0479800 protein (Fragment)	PREDICTED: uncharacterized protein LOC101244974 [Solanum lycopersicum]
Solyc11g006670.1.1	1.95	4.02	1.01	Up		PREDICTED: uncharacterized protein LOC101244635 [Solanum lycopersicum]
Solyc11g066950.1.1	165.53	357.23	1.11	Up	Stress responsive A/B barrel domain family protein	PREDICTED: uncharacterized protein At5g22580-like isoform 1 [Solanum lycopersicum]
Solyc09g014390.1.1	4.28	1.91	-1.12	Down		PREDICTED: uncharacterized protein At4g19900-like [Solanum lycopersicum]
Solyc11g020950.1.1	1.47	0.47	-1.47	Down	BZIP transcription factor family protein expressed transcription factor	PREDICTED: uncharacterized protein At4g06598-like [Solanum lycopersicum]
Solyc09g008370.1.1	5.77	2.62	-1.11	Down	Nodulin-like protein (Fragment)	PREDICTED: uncharacterized membrane protein YMR155W-like [Solanum tuberosum]
Solyc02g084530.1.1	1.96	0.16	-2.96	Down		PREDICTED: uncharacterized membrane protein C6F6.13c-like [Solanum lycopersicum]
Solyc11g010800.1.1	5.41	12.12	1.15	Up		PREDICTED: UDP-glycosyltransferase 91A1-like [Solanum lycopersicum]
Solyc04g074360.1.1	0.24	0.96	1.63	Up		PREDICTED: UDP-glycosyltransferase 85A2-like [Solanum lycopersicum]
Solyc10g085230.1.1	0.64	3.26	2.19	Up	UDP-glucosyltransferase	PREDICTED: UDP-glycosyltransferase 76E1-like [Solanum lycopersicum]
Solyc10g084890.1.1	0.39	2.56	2.43	Up	UDP-glucosyltransferase	PREDICTED: UDP-glycosyltransferase 76E11-like [Solanum lycopersicum]
Solyc10g085880.1.1	25.71	8.18	-1.64	Down		PREDICTED: UDP-glycosyltransferase 73C4-like isoform 1 [Solanum lycopersicum]
Solyc10g085870.1.1	0.38	0.95	1.14	Up	UDP-glucosyltransferase family 1 protein	PREDICTED: UDP-glycosyltransferase 73C3-like [Solanum lycopersicum]
Solyc12g014010.1.1	1.38	0.39	-1.58	Down	Glucosyltransferase	PREDICTED: UDP-glucose flavonoid 3-O-glucosyltransferase 6-like [Solanum lycopersicum]
Solyc03g081270.1.1	1.67	0.57	-1.4	Down	Pseudo-response regulator 5	PREDICTED: two-component response regulator-like APRR5-like [Solanum lycopersicum]
Solyc10g086100.1.1	48.22	20.35	-1.24	Down	Chymotrypsin inhibitor-2	PREDICTED: trypsin inhibitor 1-like [Solanum lycopersicum]
Solyc05g016270.1.1	0	9.51	6.59	Up	Unknown Protein	PREDICTED: transcriptional activator DEMETER-like [Solanum lycopersicum]
Solyc09g018500.1.1	1.81	4.43	1.24	Up		PREDICTED: transcription factor bHLH61-like [Solanum lycopersicum]
Solyc05g056410.1.1	1.62	0.43	-1.7	Down	BZIP transcription factor	PREDICTED: TGACG-sequence-specific DNA-binding protein TGA-2.1-like [Solanum lycopersicum]
Solyc08g079860.1.1	2.04	5.19	1.31	Up		PREDICTED: subtilisin-like protease SDD1-like [Solanum lycopersicum]
Solyc02g065470.1.1	101.4	253.94	1.32	Up	Pathogenesis-related protein	PREDICTED: STS14 protein-like [Solanum lycopersicum]
Solyc11g008240.1.1	0.1	4.45	4.5	Up		PREDICTED: SKP1-like protein 11-like [Solanum lycopersicum]
Solyc11g008230.1.1	0.33	2.8	2.74	Up		PREDICTED: SKP1-like protein 11-like [Solanum lycopersicum]
Solyc12g056690.1.1	5.96	0.24	-4.16	Down		PREDICTED: serine/threonine-protein phosphatase 7 long form homolog [Solanum lycopersicum]
Solyc09g061660.1.1	3.98	10.64	1.4	Up		PREDICTED: serine/threonine-protein phosphatase 7 long form homolog [Solanum lycopersicum]
Solyc03g098760.1.1	19.77	9.21	-1.09	Down	Kunitz-type protease inhibitor-like protein	PREDICTED: serine protease inhibitor 1-like [Solanum lycopersicum]
Solyc03g019690.1.1	4.89	1.37	-1.76	Down	Kunitz-type protease inhibitor	PREDICTED: serine protease inhibitor 1-like [Solanum lycopersicum]
Solyc12g099160.1.1	32.43	65.89	1.02	Up	Serine carboxypeptidase K10B2.2	PREDICTED: serine carboxypeptidase-like 33-like [Solanum lycopersicum]
Solyc07g052960.1.1	0.24	1.01	1.71	Up	GRAS family transcription factor	PREDICTED: scarecrow-like protein 32-like [Solanum lycopersicum]
Solyc12g096770.1.1	122.08	262.81	1.11	Up	Hydroxycinnamoyl CoA quinate transferase	PREDICTED: salutaridinol 7-O-acetyltransferase-like [Solanum lycopersicum]
Solyc12g005430.1.1	49.78	113.57	1.19	Up	Acyltransferase-like protein	PREDICTED: salutaridinol 7-O-acetyltransferase-like [Solanum lycopersicum]
Solyc09g091530.1.1	0.18	1.68	2.68	Up	Salicylic acid carboxyl methyltransferase	PREDICTED: salicylate O-methyltransferase-like [Solanum lycopersicum]
Solyc04g014290.1.1	7.26	23.26	1.67	Up		PREDICTED: RNA-binding protein 12-like [Solanum tuberosum]
Solyc00g217960.1.1	8.13	3.66	-1.13	Down	Ring H2 finger protein	PREDICTED: RING-H2 finger protein ATL73-like [Solanum lycopersicum]
Solyc12g087840.1.1	0.52	1.35	1.22	Up	RING finger protein	PREDICTED: RING-H2 finger protein ATL54-like [Solanum lycopersicum]
Solyc10g005670.1.1	67.19	147.99	1.14	Up		PREDICTED: regulator of ribonuclease-like protein 3-like [Solanum lycopersicum]
Solyc12g100010.1.1	0.15	0.66	1.59	Up	LRR receptor-like serine/threonine-protein kinase, RLP	PREDICTED: receptor-like protein 12-like [Solanum tuberosum]
Solyc01g098440.1.1	0.1	0.66	1.89	Up		PREDICTED: receptor-like cytosolic serine/threonine-protein kinase RBK2-like [Solanum lycopersicum]
Solyc06g007820.1.1	2.48	0.68	-1.72	Down		PREDICTED: putative pentatricopeptide repeat-containing protein At1g12700, mitochondrial-like isoform X1 [Solanum tuberosum]
Solyc07g065110.1.1	234.84	636.16	1.44	Up	Protease inhibitor/seed storage/lipid transfer protein family protein	PREDICTED: putative lipid-transfer protein DIR1-like [Glycine max]
Solyc11g006630.1.1	0.15	0.86	1.92	Up	Cc-nbs-lrr, resistance protein	PREDICTED: putative late blight resistance protein homolog R1B-12-like [Solanum lycopersicum]
Solyc04g008120.1.1	0.35	1.03	1.33	Up	Cc-nbs-lrr, resistance protein	PREDICTED: putative late blight resistance protein homolog R1A-10-like [Solanum lycopersicum]
Solyc05g012240.1.1	0.09	4.7	4.62	Up		PREDICTED: putative G3BP-like protein-like [Solanum lycopersicum]
Solyc11g006740.1.1	17.74	5.04	-1.79	Down	F-box protein PP2-B1	PREDICTED: putative F-box protein PP2-B12-like [Solanum lycopersicum]
Solyc10g018500.1.1	0.63	8.46	3.55	Up		PREDICTED: putative expansin-B2-like [Solanum lycopersicum]
Solyc07g054310.1.1	7.99	22.69	1.49	Up	Gty37 protein	PREDICTED: putative cell wall protein-like [Solanum lycopersicum]
Solyc12g087870.1.1	1.37	0.31	-1.84	Down	Purine permease family protein	PREDICTED: purine permease 3-like [Solanum lycopersicum]
Solyc12g096900.1.1	12.2	30.52	1.32	Up	Tir, resistance protein fragment	PREDICTED: protein SUPPRESSOR OF npr1-1, CONSTITUTIVE 1-like [Solanum lycopersicum]
Solyc10g080920.1.1	1.72	6.79	1.92	Up		PREDICTED: protein RADIALIS-like 1-like [Solanum lycopersicum]
Solyc03g116160.1.1	0.45	1.33	1.38	Up	Phytochrome kinase substrate 1	PREDICTED: protein PHYTOCHROME KINASE SUBSTRATE 3-like [Solanum lycopersicum]
Solyc12g096890.1.1	0.65	2.36	1.71	Up	F-box protein PP2-B1	PREDICTED: protein PHLOEM PROTEIN 2-LIKE A5-like [Solanum lycopersicum]
Solyc02g092140.1.1	1.31	0.16	-2.45	Down	Phloem protein (Fragment)	PREDICTED: protein PHLOEM PROTEIN 2-LIKE A10-like [Solanum lycopersicum]
Solyc08g080640.1.1	164.4	72.66	-1.18	Down	Osmotin-like protein (Fragment)	PREDICTED: protein NP24 [Solanum lycopersicum]
Solyc09g066080.1.1	5.96	2.91	-1.01	Down		PREDICTED: protein BREAST CANCER SUSCEPTIBILITY 1 homolog [Solanum lycopersicum]
Solyc10g085950.1.1	1.71	4.63	1.38	Up	Predicted inner membrane protein	PREDICTED: protein ALUMINUM SENSITIVE 3-like [Solanum lycopersicum]
Solyc10g054900.1.1	3.91	8.67	1.13	Up	Proline-rich protein	PREDICTED: proline-rich protein 4-like [Solanum lycopersicum]
Solyc02g078090.1.1	120.4	17.74	-2.76	Down		PREDICTED: proline-rich extensin-like protein EPR1-like [Solanum tuberosum]
Solyc02g078080.1.1	5.7	2.44	-1.19	Down		PREDICTED: proline-rich extensin-like protein EPR1-like [Solanum tuberosum]
Solyc11g072650.1.1	0.12	1.63	3	Up	Trans-2-enoyl CoA reductase	PREDICTED: probable trans-2-enoyl-CoA reductase, mitochondrial-like [Solanum lycopersicum]
Solyc10g005170.1.1	10.23	3.97	-1.34	Down		PREDICTED: probable purine permease 4-like [Solanum lycopersicum]
Solyc10g052600.1.1	0.19	1.61	2.54	Up	Os10g0578600 protein (Fragment)	PREDICTED: probable methyltransferase PMT19-like [Solanum lycopersicum]
Solyc10g078350.1.1	3.84	1.15	-1.66	Down		PREDICTED: probable mediator of RNA polymerase II transcription subunit 26b-like [Solanum lycopersicum]
Solyc04g012100.1.1	0.06	0.27	1.25	Up		PREDICTED: probable LRR receptor-like serine/threonine-protein kinase At3g47570-like [Solanum lycopersicum]
Solyc06g006020.1.1	0.77	0.23	-1.38	Down		PREDICTED: probable LRR receptor-like serine/threonine-protein kinase At3g47570-like [Solanum lycopersicum]
Solyc10g051370.1.1	2.22	0.72	-1.49	Down		PREDICTED: probable LRR receptor-like serine/threonine-protein kinase At2g16250 [Cucumis melo]
Solyc12g005610.1.1	2.93	1.25	-1.17	Down		PREDICTED: probable leucine-rich repeat receptor-like protein kinase At1g35710-like [Solanum tuberosum]
Solyc12g088640.1.1	1.98	4.34	1.09	Up	Acetyl xylan esterase A	PREDICTED: probable carbohydrate esterase At4g34215-like isoform 1 [Solanum lycopersicum]
Solyc08g076250.1.1	0.44	3.57	2.77	Up	Cytochrome P450	PREDICTED: premnaspirodiene oxygenase-like [Solanum lycopersicum]
Solyc12g005680.1.1	25.5	10.34	-1.29	Down		PREDICTED: potassium transporter 5-like [Solanum lycopersicum]
Solyc12g096720.1.1	3.55	1.02	-1.71	Down		PREDICTED: polygalacturonase-like [Solanum lycopersicum]
Solyc07g065090.1.1	700.85	1560.78	1.15	Up	Polygalacturonase inhibitor protein	PREDICTED: polygalacturonase inhibitor-like [Solanum lycopersicum]
Solyc04g082010.1.1	121.87	271.76	1.16	Up	Plastocyanin copper domain	PREDICTED: plastocyanin, chloroplastic [Solanum lycopersicum]
Solyc01g067880.1.1	7.3	1	-2.74	Down		PREDICTED: peroxidase 24-like [Solanum tuberosum]
Solyc02g077300.1.1	0.41	1.13	1.28	Up		PREDICTED: peroxidase 19-like [Solanum lycopersicum]
Solyc03g112170.1.1	4.44	2.13	-1.03	Down	Pectinesterase inhibitor	PREDICTED: pectinesterase inhibitor-like [Solanum lycopersicum]
Solyc10g080690.1.1	23.42	48.22	1.04	Up	Patatin-like protein 3	PREDICTED: patatin group A-3-like [Solanum lycopersicum]
Solyc03g098300.1.1	4.23	25.22	2.55	Up	Ornithine decarboxylase	PREDICTED: ornithine decarboxylase-like [Solanum lycopersicum]
Solyc11g008630.1.1	2.62	5.46	1.03	Up	Hydroxycinnamoyl CoA shikimate/quinate hydroxycinnamoyltransferase-like protein (Fragment)	PREDICTED: omega-hydroxypalmitate O-feruloyl transferase-like [Solanum lycopersicum]
Solyc04g040130.1.1	44.37	16.76	-1.4	Down	Omega-6 fatty acid desaturase	PREDICTED: omega-6 fatty acid desaturase, endoplasmic reticulum isozyme 2-like [Solanum lycopersicum]
Solyc05g015550.1.1	3.94	0	-5.34	Down	Nuclear transcription factor Y subunit B-6	PREDICTED: nuclear transcription factor Y subunit B-6-like [Solanum tuberosum]
Solyc10g076200.1.1	67.26	134.9	1	Up	Non-specific lipid-transfer protein	PREDICTED: non-specific lipid-transfer protein 2-like [Solanum lycopersicum]
Solyc08g067530.1.1	6.78	21.54	1.65	Up	Non-specific lipid-transfer protein	PREDICTED: non-specific lipid-transfer protein 2-like [Solanum lycopersicum]
Solyc08g061020.1.1	1.19	0.29	-1.74	Down	Nitrate transporter	PREDICTED: nitrate transporter 1.4-like [Solanum lycopersicum]
Solyc12g042470.1.1	9.5	4.27	-1.14	Down	Reductase 2	PREDICTED: NADPH-dependent codeinone reductase 1-4-like [Solanum lycopersicum]
Solyc09g008530.1.1	1.61	0.76	-1	Down	RRP1	PREDICTED: myosin-11-like [Solanum tuberosum]
Solyc07g051880.1.1	1.18	0.04	-3.23	Down		PREDICTED: mitogen-activated protein kinase kinase kinase A-like [Solanum lycopersicum]
Solyc03g020010.1.1	9.65	3.03	-1.64	Down	Kunitz-type trypsin inhibitor alpha chain	PREDICTED: miraculin-like [Solanum lycopersicum]
Solyc12g014580.1.1	21.5	8.66	-1.3	Down	Pollen allergen Ole e 6	PREDICTED: major pollen allergen Ole e 6-like [Solanum lycopersicum]
Solyc12g088090.1.1	0	5.2	5.73	Up		PREDICTED: MADS-box transcription factor 27-like [Solanum lycopersicum]
Solyc11g066600.1.1	18.59	6.58	-1.48	Down		PREDICTED: lysosomal Pro-X carboxypeptidase-like [Solanum lycopersicum]
Solyc09g011990.1.1	0.09	0.37	1.31	Up		PREDICTED: L-type lectin-domain containing receptor kinase IV.1-like [Solanum lycopersicum]
Solyc08g016270.1.1	0.91	0.37	-1.11	Down	LRR receptor-like serine/threonine-protein kinase, RLP	PREDICTED: LRR receptor-like serine/threonine-protein kinase GSO2-like [Solanum lycopersicum]
Solyc10g054480.1.1	5.6	2.36	-1.21	Down		PREDICTED: LOW QUALITY PROTEIN: cannabidiolic acid synthase-like 1-like [Solanum lycopersicum]
Solyc03g006210.1.1	15.91	7.76	-1.03	Down		PREDICTED: KDEL-tailed cysteine endopeptidase CEP1-like [Solanum lycopersicum]
Solyc06g072740.1.1	3.87	9.4	1.26	Up	Inositol-tetrakisphosphate 1-kinase 1	PREDICTED: inositol-tetrakisphosphate 1-kinase 1-like [Solanum lycopersicum]
Solyc11g011160.1.1	22.94	11.37	-1.01	Down	High mobility group protein	PREDICTED: HMG-Y-related protein A-like [Solanum lycopersicum]
Solyc09g090630.1.1	7.62	3.45	-1.12	Down		PREDICTED: histone-lysine N-methyltransferase SUVR2-like [Solanum lycopersicum]
Solyc06g053950.1.1	8.57	2.54	-1.72	Down	Heat stress transcription factor A-2c	PREDICTED: heat stress transcription factor A-6b-like [Solanum lycopersicum]
Solyc09g075920.1.1	1.33	0.61	-1.01	Down	Receptor-like protein kinase	PREDICTED: G-type lectin S-receptor-like serine/threonine-protein kinase RLK1-like [Solanum tuberosum]
Solyc09g074570.1.1	1.93	6.25	1.65	Up	Glutaredoxin	PREDICTED: glutaredoxin-C13-like [Solanum lycopersicum]
Solyc11g017440.1.1	18.17	44.44	1.29	Up	Snakin-2	PREDICTED: gibberellin-regulated protein 9-like [Solanum lycopersicum]
Solyc01g058250.1.1	1.26	0.53	-1.11	Down	Gibberellin 3-beta-hydroxylase (Fragment)	PREDICTED: gibberellin 3-beta-dioxygenase 1-like [Solanum lycopersicum]
Solyc11g043110.1.1	1.12	0.3	-1.62	Down	GDSL esterase/lipase At1g71250	PREDICTED: GDSL esterase/lipase At1g71250-like [Solanum lycopersicum]
Solyc12g017460.1.1	475.33	1107.22	1.22	Up	GDSL esterase/lipase At1g28590	PREDICTED: GDSL esterase/lipase At1g28590-like [Solanum lycopersicum]
Solyc03g114800.1.1	17.67	47.36	1.42	Up	Sulfotransferase family protein	PREDICTED: flavonol 4'-sulfotransferase-like [Solanum lycopersicum]
Solyc11g044810.1.1	0	1.65	4.13	Up	1-AMINOCYCLOPROPANE-1-CARBOXYLATE OXIDASE-like protein	PREDICTED: feruloyl CoA ortho-hydroxylase 2-like [Solanum lycopersicum]
Solyc12g098200.1.1	0.54	6.14	3.29	Up		PREDICTED: F-box protein PP2-B10-like [Solanum lycopersicum]
Solyc03g112780.1.1	5.06	2.02	-1.28	Down	F-box domain containing protein	PREDICTED: F-box protein At2g17690-like [Solanum lycopersicum]
Solyc07g045440.1.1	96.89	202.94	1.07	Up	Fasciclin-like arabinogalactan protein 19	PREDICTED: fasciclin-like arabinogalactan protein 2-like [Solanum lycopersicum]
Solyc12g015690.1.1	12.89	54.64	2.07	Up	Fasciclin-like arabinogalactan protein 10	PREDICTED: fasciclin-like arabinogalactan protein 1-like isoform 1 [Solanum lycopersicum]
Solyc07g065540.1.1	29.7	74.82	1.33	Up	Fasciclin-like arabinogalactan protein 10	PREDICTED: fasciclin-like arabinogalactan protein 1-like [Solanum lycopersicum]
Solyc11g069250.1.1	4.42	19.43	2.11	Up	Fasciclin-like arabinogalactan protein	PREDICTED: fasciclin-like arabinogalactan protein 11-like [Solanum lycopersicum]
Solyc06g075220.1.1	1.68	4.15	1.26	Up	Fasciclin-like arabinogalactan protein 5	PREDICTED: fasciclin-like arabinogalactan protein 11-like [Solanum lycopersicum]
Solyc07g062480.1.1	10.64	2.53	-2.03	Down	S-locus glycoprotein (Fragment) lectin	PREDICTED: epidermis-specific secreted glycoprotein EP1-like [Solanum lycopersicum]
Solyc12g006460.1.1	276.26	567.49	1.04	Up	Cytochrome P450	PREDICTED: ent-kaurenoic acid oxidase 2-like isoform 1 [Solanum lycopersicum]
Solyc02g089730.1.1	15.02	32.72	1.12	Up	Endo-1 3-beta-glucanase	PREDICTED: endo-1,3(4)-beta-glucanase 1-like [Solanum lycopersicum]
Solyc07g054080.1.1	29.91	13.82	-1.11	Down		PREDICTED: E3 ubiquitin-protein ligase RMA1H1-like [Solanum lycopersicum]
Solyc10g008400.1.1	25.87	12.2	-1.08	Down	RING finger protein 5	PREDICTED: E3 ubiquitin-protein ligase RMA1H1-like [Solanum lycopersicum]
Solyc04g074820.1.1	0.55	1.26	1.06	Up	Ring H2 finger protein	PREDICTED: E3 ubiquitin-protein ligase ATL15-like [Solanum lycopersicum]
Solyc08g081780.1.1	0.82	2.37	1.43	Up	Dirigent protein	PREDICTED: disease resistance response protein 206-like [Solanum lycopersicum]
Solyc07g039420.1.1	1.37	5.01	1.8	Up	Cc-nbs, resistance protein fragment	PREDICTED: disease resistance protein RPP13-like [Solanum lycopersicum]
Solyc04g009250.1.1	0.38	1.25	1.5	Up	Cc-nbs-lrr, resistance protein	PREDICTED: disease resistance protein RPP13-like [Solanum lycopersicum]
Solyc08g007250.1.1	0.78	2.47	1.55	Up		PREDICTED: disease resistance protein At4g27190-like [Solanum lycopersicum]
Solyc08g075210.1.1	37.85	134.96	1.83	Up	Acyltransferase-like protein	PREDICTED: deacetylvindoline O-acetyltransferase-like [Solanum lycopersicum]
Solyc04g012020.1.1	0.45	1.07	1.09	Up	Hydroxycinnamoyl CoA quinate transferase	PREDICTED: deacetylvindoline O-acetyltransferase-like [Solanum lycopersicum]
Solyc09g066150.1.1	4.83	1.79	-1.38	Down	Cytochrome P450	PREDICTED: cytochrome P450 94A1-like [Solanum lycopersicum]
Solyc10g083400.1.1	2.36	0.65	-1.71	Down	Cytochrome P450	PREDICTED: cytochrome P450 94A1-like [Solanum lycopersicum]
Solyc12g045020.1.1	2.98	0.8	-1.77	Down	Cytochrome P450	PREDICTED: cytochrome P450 84A1-like isoform 2 [Solanum lycopersicum]
Solyc03g098700.1.1	66.95	256.05	1.93	Up	Cysteine protease inhibitor 8 (Fragment)	PREDICTED: cysteine protease inhibitor 8-like [Solanum lycopersicum]
Solyc07g043500.1.1	208.48	609.75	1.55	Up	UDP-glucosyltransferase	PREDICTED: cyanidin-3-O-glucoside 2-O-glucuronosyltransferase-like [Solanum lycopersicum]
Solyc09g074450.1.1	27.18	80.85	1.57	Up	Unknown Protein	PREDICTED: classical arabinogalactan protein 26-like [Solanum lycopersicum]
Solyc12g096870.1.1	3.19	6.52	1.01	Up	UDP-glucosyltransferase 1	PREDICTED: cinnamate beta-D-glucosyltransferase-like [Solanum lycopersicum]
Solyc12g005300.1.1	29.29	59.22	1.01	Up	Chlorophyllase 2	PREDICTED: chlorophyllase-2, chloroplastic-like isoform 1 [Solanum lycopersicum]
Solyc10g080360.1.1	75.86	155.55	1.04	Up	Unknown Protein	PREDICTED: chaperone protein dnaJ 6-like [Solanum lycopersicum]
Solyc02g062160.1.1	1.41	13.28	3.14	Up	Chaperone protein dnaJ 11	PREDICTED: chaperone protein dnaJ 11, chloroplastic-like [Solanum lycopersicum]
Solyc12g014430.1.1	30.17	62.75	1.05	Up	Cellulose synthase	PREDICTED: cellulose synthase-like protein G3-like [Solanum lycopersicum]
Solyc11g005820.1.1	14.51	29.31	1.01	Up	Pectinesterase inhibitor	PREDICTED: cell wall / vacuolar inhibitor of fructosidase 2-like [Solanum lycopersicum]
Solyc10g076240.1.1	5.75	15.76	1.44	Up	Peroxidase 1	PREDICTED: cationic peroxidase 1-like [Solanum lycopersicum]
Solyc05g050890.1.1	0.75	3.02	1.88	Up		PREDICTED: cationic peroxidase 1-like [Solanum lycopersicum]
Solyc02g070270.1.1	1.95	0.78	-1.22	Down		PREDICTED: cationic amino acid transporter 1-like [Solanum lycopersicum]
Solyc12g088840.1.1	87.58	39.18	-1.16	Down	Os07g0619200 protein (Fragment)	PREDICTED: calmodulin-like protein 6-like [Solanum lycopersicum]
Solyc02g086920.1.1	0.17	2.55	3.27	Up		PREDICTED: bidirectional sugar transporter SWEET6a-like [Solanum lycopersicum]
Solyc08g076620.1.1	11.63	50.86	2.12	Up		PREDICTED: basic 7S globulin-like [Solanum lycopersicum]
Solyc01g079930.1.1	0.74	1.98	1.31	Up		PREDICTED: basic 7S globulin-like [Solanum lycopersicum]
Solyc02g081130.1.1	0.7	1.88	1.31	Up		PREDICTED: BAH and coiled-coil domain-containing protein 1-like [Solanum lycopersicum]
Solyc10g084170.1.1	1.16	3.33	1.44	Up	Bcl-2-associated athanogene-like protein	PREDICTED: BAG family molecular chaperone regulator 5, mitochondrial-like [Solanum lycopersicum]
Solyc10g018340.1.1	4.33	1.93	-1.12	Down	Auxin responsive SAUR protein	PREDICTED: auxin-induced protein 15A-like [Solanum lycopersicum]
Solyc06g074000.1.1	18.1	37.92	1.06	Up	Aspartic proteinase nepenthesin-2	PREDICTED: aspartic proteinase nepenthesin-2-like isoform 1 [Solanum lycopersicum]
Solyc11g068880.1.1	1.56	3.89	1.26	Up		PREDICTED: aspartic proteinase nepenthesin-2-like [Solanum lycopersicum]
Solyc04g076190.1.1	33.35	123.3	1.88	Up	Aspartic proteinase nepenthesin-1	PREDICTED: aspartic proteinase nepenthesin-1-like [Solanum lycopersicum]
Solyc08g005830.1.1	6.09	1.2	-2.25	Down		PREDICTED: aspartic proteinase CDR1-like [Solanum lycopersicum]
Solyc07g054860.1.1	5.53	19.3	1.78	Up	Aromatic amino acid decarboxylase	PREDICTED: aromatic-L-amino-acid decarboxylase-like isoform 1 [Solanum lycopersicum]
Solyc10g078580.1.1	38.69	112.96	1.54	Up	Unknown Protein	PREDICTED: arabinogalactan peptide 14-like [Solanum lycopersicum]
Solyc12g098550.1.1	0.55	3.03	2.28	Up		PREDICTED: apyrase-like [Solanum tuberosum]
Solyc12g098540.1.1	10.63	91.65	3.1	Up	Ectonucleoside triphosphate diphosphohydrolase 6	PREDICTED: apyrase-like [Solanum lycopersicum]
Solyc10g008650.1.1	6	42.67	2.81	Up		PREDICTED: anthocyanin 5-aromatic acyltransferase-like [Solanum lycopersicum]
Solyc10g008660.1.1	14.56	57.05	1.96	Up		PREDICTED: anthocyanin 5-aromatic acyltransferase-like [Solanum lycopersicum]
Solyc02g062990.1.1	6.05	15.77	1.37	Up		PREDICTED: anthocyanidin 3-O-glucosyltransferase 5-like [Solanum lycopersicum]
Solyc11g071290.1.1	14.98	36.94	1.3	Up		PREDICTED: alcohol dehydrogenase-like 3-like [Solanum lycopersicum]
Solyc06g074710.1.1	12.07	30.64	1.34	Up	Hydroxycinnamoyl CoA shikimate/quinate hydroxycinnamoyltransferase-like protein (Fragment)	PREDICTED: agmatine coumaroyltransferase-2-like [Solanum lycopersicum]
Solyc11g012200.1.1	2.25	6.95	1.59	Up	Wax synthase isoform 3	PREDICTED: acyl-CoA--sterol O-acyltransferase 1-like [Solanum tuberosum]
Solyc07g062630.1.1	0.1	0.37	1.27	Up		PREDICTED: ABC transporter G family member 10-like [Solanum tuberosum]
Solyc04g077130.1.1	34.51	69.13	1	Up	50S ribosomal protein 6, chloroplastic	PREDICTED: 50S ribosomal protein 6, chloroplastic-like [Solanum lycopersicum]
Solyc01g108520.1.1	2.51	1.03	-1.21	Down		PREDICTED: 2-hydroxyisoflavanone dehydratase-like [Solanum tuberosum]
Solyc12g009270.1.1	29.81	96.33	1.69	Up	Pectinesterase	PREDICTED: 21 kDa protein-like [Solanum lycopersicum]
Solyc08g078940.1.1	88.61	258.46	1.54	Up	Cortical cell-delineating protein	PREDICTED: 14 kDa proline-rich protein DC2.15-like [Solanum lycopersicum]
Solyc08g079200.1.1	27.54	66.72	1.27	Up		PREDICTED: 14 kDa proline-rich protein DC2.15-like [Solanum lycopersicum]
Solyc08g078910.1.1	2.25	8.33	1.84	Up	Cortical cell-delineating protein	PREDICTED: 14 kDa proline-rich protein DC2.15-like [Solanum lycopersicum]
Solyc02g079890.1.1	0.86	0.29	-1.3	Down		PREDICTED: (E,E)-alpha-farnesene synthase-like [Solanum lycopersicum]
Solyc08g068700.1.1	13.02	3.63	-1.81	Down	N-acetyltransferase	N-hydroxycinnamoyl-CoA:tyramine N-hydroxycinnamoyl transferase THT7-1 [Solanum lycopersicum]
Solyc08g078020.1.1	27.79	55.82	1	Up	Methionine rich arabinogalactan	methionine rich arabinogalactan precursor [Solanum lycopersicum]
Solyc12g044950.1.1	4.15	1.04	-1.9	Down	Omega-6 fatty acid desaturase	lipid desaturase-like protein [Solanum lycopersicum]
Solyc08g023310.1.1	0	1.35	3.86	Up		hypothetical protein VITISV_016801 [Vitis vinifera]
Solyc11g027690.1.1	9.05	1.36	-2.65	Down		hypothetical protein SORBIDRAFT_1610s002010 [Sorghum bicolor]
Solyc07g044970.1.1	3.68	0.85	-1.99	Down	ATP-binding protein (P-loop)	hypothetical protein POPTR_0002s05730g [Populus trichocarpa]
Solyc08g080020.1.1	10.26	2.12	-2.22	Down		hypothetical protein MIMGU_mgv1a024273mg [Erythranthe guttata]
Solyc08g068170.1.1	2.23	4.61	1.02	Up		hypothetical protein MIMGU_mgv1a020161mg, partial [Erythranthe guttata]
Solyc09g005050.1.1	0.23	0.99	1.72	Up		hypothetical protein MIMGU_mgv1a019188mg [Erythranthe guttata]
Solyc11g069020.1.1	0.99	0.29	-1.48	Down		hypothetical protein [Solanum lycopersicum]
Solyc07g043490.1.1	146.12	336.36	1.2	Up	UDP-glucosyltransferase family 1 protein	glycoalkaloid metabolism 1 precursor [Solanum lycopersicum]
Solyc10g044520.1.1	196.11	442.16	1.17	Up	Ferredoxin I	ferredoxin-1, chloroplastic [Solanum lycopersicum]
Solyc12g005620.1.1	1.7	0.74	-1.1	Down	LRR receptor-like serine/threonine-protein kinase, RLP	ethylene-inducing xylanase [Solanum lycopersicum]
Solyc08g005660.1.1	0.43	9.3	4.15	Up		cis-prenyltransferase 2 [Solanum cis-prenyl transferase 2 [Solanum lycopersicum]
Solyc10g079860.1.1	28.02	13.13	-1.09	Down	Beta-1 3-glucanase	beta-1,3-glucanase 13 [Solanum beta-1,3-glucanase class III, partial [Solanum tuberosum]
Solyc04g056620.1.1	0.2	0.99	1.88	Up		auxin efflux facilitator SlPIN10 [Solanum lycopersicum]
Solyc12g006210.1.1	9.54	24.2	1.33	Up		ATP synthase CF1 beta subunit (chloroplast) [Capsicum annuum]
Solyc08g078900.1.1	39.61	124.17	1.65	Up	Cortical cell-delineating protein	arachidonic acid-induced DEA1 precursor [Solanum lycopersicum]
Solyc07g049140.2.1	48.76	238.44	2.29	Up	Metallocarboxypeptidase inhibitor	_
Solyc09g084450.2.1	532.49	2279.27	2.1	Up	Chymotrypsin inhibitor-2	_
Solyc03g006490.2.1	255.79	64.12	-1.99	Down	Aluminum-induced protein-like	_
Solyc02g077880.2.1	751.74	244.44	-1.62	Down	Auxin-repressed protein	_
Solyc07g007250.2.1	5747.85	18027.3	1.65	Up	Metallocarboxypeptidase inhibitor	_
Solyc04g055260.2.1	72.49	207.18	1.51	Up	Carboxyl methyltransferase	_
Solyc08g076970.2.1	278.04	779.79	1.49	Up	Acetylornithine deacetylase or succinyl-diaminopimelate desuccinylase	_
Solyc00g071180.2.1	498.33	1285.49	1.37	Up	Cysteine proteinase inhibitor	_
Solyc02g071700.2.1	176.67	452.62	1.36	Up	GDSL esterase/lipase At1g29670	_
Solyc09g075210.2.1	2139.21	875	-1.29	Down	Late embryogenesis abundant protein 5	_
Solyc07g064600.2.1	293.41	711.85	1.28	Up	Endoribonuclease L-PSP family protein	_
Solyc07g043420.2.1	2144.85	5196.91	1.28	Up	2-oxoglutarate-dependent dioxygenase	_
Solyc07g006570.2.1	679.62	1606.45	1.24	Up	S8-RNase (Fragment)	_
Solyc01g073640.2.1	444.38	1005.04	1.18	Up	Uncharacterized oxidoreductase Mb1385	_
Solyc09g008670.2.1	416.61	941.07	1.18	Up	Threonine ammonia-lyase biosynthetic	_
Solyc04g054990.2.1	347.62	777.11	1.16	Up	Lipoxygenase homology domain-containing protein 1	_
Solyc07g043390.2.1	626.72	1322.35	1.08	Up	Cellulose synthase family protein expressed	_
Solyc08g074680.2.1	258.11	525	1.02	Up	Polyphenol oxidase	_
Solyc07g043460.2.1	265.81	553.51	1.06	Up	Cytochrome P450	_
Solyc01g105890.2.1	50.38	129.32	1.36	Up	(E)-beta-ocimene synthase	_
Solyc01g074030.2.1	42.01	119.41	1.5	Up	Beta-glucosidase 01	_
Solyc03g116590.2.1	141.01	305.87	1.12	Up	Embryo-specific 3	_
Solyc02g090340.2.1	72.37	166.75	1.2	Up	Cytochrome P450	_
Solyc03g078580.2.1	80.75	0.08	-8.81	Down		_
Solyc09g082760.2.1	88.95	185.13	1.06	Up	Aspartic proteinase 2	_
Solyc01g109500.2.1	2.62	29.56	3.45	Up	BURP domain-containing protein	_
Solyc02g092790.2.1	129.38	290.55	1.17	Up	Arabinogalactan	_
Solyc07g008240.2.1	85.41	236.01	1.47	Up	Non-symbiotic hemoglobin protein	_
Solyc06g072350.2.1	186.95	450.89	1.27	Up	UPF0497 membrane protein 17	_
Solyc06g062370.2.1	17.99	75.32	2.06	Up	Acid phosphatase	_
Solyc08g005650.2.1	36.28	88.46	1.28	Up	Cytochrome P450	_
Solyc09g092260.2.1	131.84	34.02	-1.95	Down	Chaperone protein dnaJ 20	_
Solyc07g007260.2.1	67.9	229.87	1.76	Up	Metallocarboxypeptidase inhibitor	_
Solyc09g084480.2.1	1475.51	695.68	-1.08	Down	Proteinase inhibitor I	_
Solyc07g006560.2.1	904.44	2017.72	1.16	Up	Hypersensitive response assisting protein	_
Solyc01g108450.2.1	146.47	56.35	-1.38	Down	Serine carboxypeptidase 1	_
Solyc05g054090.2.1	102.14	258.32	1.34	Up		_
Solyc02g076710.2.1	16.42	46.41	1.49	Up	Cathepsin B-like cysteine proteinase	_
Solyc03g093360.2.1	82.41	185.76	1.17	Up	Wound/stress protein	_
Solyc02g084410.2.1	53.87	118.41	1.13	Up	Glyoxalase	_
Solyc09g084460.2.1	20.25	91.7	2.17	Up		_
Solyc04g078200.2.1	87.99	261.59	1.57	Up	Gibberellin-regulated family protein	_
Solyc01g099840.2.1	181.33	88.92	-1.03	Down	Auxin-repressed protein	_
Solyc06g050700.2.1	64.04	18.83	-1.76	Down	Early response to dehydration 15-like protein (Fragment)	_
Solyc00g033460.2.1	8.44	47.24	2.47	Up	S-adenosyl-L-methionine salicylic acid carboxyl methyltransferase 1	_
Solyc09g089500.2.1	45.62	154.49	1.76	Up	Proteinase inhibitor I	_
Solyc01g108910.2.1	66.95	23.67	-1.5	Down	COSII_At2g15890 (Fragment)	_
Solyc06g062380.2.1	2.12	19.58	3.15	Up	Acid phosphatase	_
Solyc06g007610.2.1	122.61	46.76	-1.39	Down	Early tobacco anther 1	_
Solyc08g080630.2.1	37.71	13.03	-1.53	Down	Chymotrypsin inhibitor-2	_
Solyc07g064380.2.1	0	4.14	5.41	Up	Serine/threonine-protein phosphatase 7 long form homolog	_
Solyc05g051290.2.1	135.89	65.74	-1.05	Down	High mobility group family	_
Solyc02g071050.2.1	38.66	15.05	-1.36	Down	Purine permease family protein	_
Solyc01g080020.2.1	70.77	34.36	-1.04	Down	Xylanase inhibitor (Fragment)	_
Solyc09g075890.2.1	50.92	19.25	-1.4	Down	Pyrimidine 5&apos-nucleotidase	_
Solyc01g109090.2.1	286.99	123.55	-1.22	Down	Unknown Protein	_
Solyc07g052060.2.1	21.4	53.59	1.32	Up	Acyltransferase 1	_
Solyc09g097760.2.1	20.92	2.09	-3.26	Down	Glycine rich protein	_
Solyc03g020070.2.1	60.76	22.34	-1.44	Down	Proteinase inhibitor II	_
Solyc02g063000.2.1	5.56	19.5	1.79	Up	Glucosyltransferase	_
Solyc08g065790.2.1	24.59	4.19	-2.52	Down	Vacuolar processing enzyme	_
Solyc09g092110.2.1	35.75	6.86	-2.37	Down	Light regulated protein-like protein	_
Solyc07g061790.2.1	34.04	74.73	1.13	Up	Heme-binding protein 2	_
Solyc05g015800.2.1	21.16	48.32	1.19	Up	Acetyl coenzyme A cis-3-hexen-1-ol acetyl transferase	_
Solyc07g007730.2.1	21.07	90.25	2.09	Up	Defensin protein	_
Solyc03g123390.2.1	18.9	41.76	1.14	Up	Hydrolase	_
Solyc02g037550.2.1	11.77	31.22	1.4	Up	Auxin efflux carrier family protein	_
Solyc05g012110.2.1	47.67	22.26	-1.1	Down	6-phosphogluconolactonase	_
Solyc01g104020.2.1	29.3	63.72	1.12	Up	Embryo-specific 3	_
Solyc01g087820.2.1	18.31	8.38	-1.12	Down	Subtilisin-like protease	_
Solyc02g083310.2.1	43.41	20.54	-1.08	Down	Wound responsive protein (Fragment)	_
Solyc02g082290.2.1	20.74	10.27	-1.01	Down	MORC family CW-type zinc finger 3	_
Solyc02g076730.2.1	49.06	133.46	1.44	Up	Unknown Protein	_
Solyc03g080070.2.1	32.05	11.73	-1.44	Down	Nodulin-like protein	_
Solyc03g020060.2.1	42.48	17.97	-1.24	Down	Proteinase inhibitor II	_
Solyc01g090120.2.1	6.52	26.31	2	Up	Blue copper protein	_
Solyc08g067640.1.1	184.56	32.2	-2.52	Down	Unknown Protein	_
Solyc01g105920.2.1	0.92	5.63	2.49	Up		_
Solyc07g007770.1.1	0.24	19.34	5.82	Up		_
Solyc02g063480.2.1	7.64	18.57	1.27	Up	Xylanase inhibitor (Fragment)	_
Solyc02g078100.2.1	3.76	15.01	1.97	Up	pistil extensin-like protein (Fragment)	_
Solyc01g094250.2.1	7.73	21.55	1.47	Up		_
Solyc07g061800.2.1	13.87	36.81	1.4	Up	Heme-binding protein 2	_
Solyc06g066750.2.1	37.85	87.38	1.2	Up	Unknown Protein	_
Solyc02g092590.2.1	26.83	10.28	-1.38	Down	Os03g0604500 protein (Fragment)	_
Solyc06g068550.2.1	10.38	22.35	1.1	Up		_
Solyc05g012230.2.1	0.17	3.54	3.75	Up	Unknown Protein	_
Solyc03g031890.2.1	12.96	2.93	-2.11	Down	Cold induced protein-like	_
Solyc08g006850.2.1	6.4	1	-2.57	Down	Patatin-like phospholipase family protein	_
Solyc07g054430.2.1	20.4	8.01	-1.34	Down	Glutamate formiminotransferase	_
Solyc04g079070.2.1	0.62	4.8	2.78	Up	Serine carboxypeptidase 1	_
Solyc08g066740.2.1	18.64	38.5	1.04	Up	CT099 (Fragment)	_
Solyc01g108780.2.1	2.15	10.23	2.2	Up	Alpha-hydroxynitrile lyase	_
Solyc06g068130.2.1	0.14	4.22	4.18	Up	TPR domain protein	_
Solyc01g087060.2.1	12.16	4.19	-1.51	Down	Ring-h2 finger protein	_
Solyc04g079890.2.1	6.49	19.32	1.56	Up	Thaumatin-like protein	_
Solyc05g053860.2.1	0.39	3.6	2.9	Up	Solute carrier family 22 member 5 (Predicted)	_
Solyc06g076160.2.1	3.13	0.45	-2.55	Down	Cytochrome P450	_
Solyc08g077100.2.1	6.08	12.9	1.07	Up	Baculoviral IAP repeat-containing protein 3	_
Solyc04g014400.2.1	3.86	1.55	-1.26	Down	LRR receptor-like serine/threonine-protein kinase, RLP	_
Solyc05g012170.1.1	35.58	3.68	-3.24	Down	Unknown Protein	_
Solyc06g084050.2.1	20.72	45.59	1.13	Up	Photosystem II reaction center W protein	_
Solyc02g092110.2.1	15.55	3.64	-2.06	Down	Phytosulfokines 3	_
Solyc08g074940.2.1	8.29	3.1	-1.39	Down	Aspartic proteinase nepenthesin-2	_
Solyc02g071490.2.1	1.91	6.76	1.77	Up	1-aminocyclopropane-1-carboxylate oxidase 1	_
Solyc01g014100.2.1	51.63	22.92	-1.17	Down		_
Solyc08g061490.2.1	16.47	7.82	-1.07	Down	MTD1	_
Solyc08g007120.2.1	0.93	4.64	2.2	Up	Inhibitor of apoptosis-like protein	_
Solyc02g090460.2.1	45.23	17.77	-1.34	Down		_
Solyc09g074440.2.1	49.18	6.82	-2.83	Down		_
Solyc06g064520.2.1	8.8	3.14	-1.46	Down	Mannan endo-1 4-beta-mannosidase	_
Solyc09g011280.1.1	7.08	0.5	-3.59	Down		_
Solyc02g071110.2.1	2.62	6.9	1.37	Up	Purine permease family protein	_
Solyc01g105880.2.1	0.23	1.81	2.53	Up	(E)-beta-ocimene synthase	_
Solyc06g053980.2.1	11.79	5.56	-1.07	Down	Chlorophyllase 2	_
Solyc01g049880.2.1	2.45	10.02	1.99	Up		_
Solyc09g010700.2.1	4.74	12.3	1.36	Up		_
Solyc08g076890.2.1	9.35	24.74	1.39	Up	Unknown Protein	_
Solyc10g006860.2.1	7.21	14.54	1	Up	Dehydrogenase/reductase SDR family protein 7-like	_
Solyc01g068410.2.1	3.78	0.9	-1.96	Down		_
Solyc03g083150.2.1	14.23	2.65	-2.38	Down		_
Solyc08g077330.2.1	5.19	1.01	-2.25	Down	Expansin-like protein	_
Solyc07g039410.2.1	0.98	4.49	2.09	Up		_
Solyc03g006910.2.1	2	7.42	1.84	Up	BHLH transcription factor-like	_
Solyc05g012000.2.1	2.3	8.38	1.82	Up		_
Solyc06g005710.2.1	3.66	7.54	1.02	Up	cDNA clone 002-143-C11 full insert sequence-binding domain	_
Solyc10g007800.2.1	3	6.98	1.19	Up	Meiosis 5	_
Solyc03g020050.2.1	4.52	0.63	-2.66	Down	Proteinase inhibitor II	_
Solyc01g066970.2.1	10.81	3.09	-1.78	Down	Flowering promoting factor-like 1 (Fragment)	_
Solyc01g081250.2.1	13.92	4.89	-1.49	Down		_
Solyc02g088520.2.1	7.14	2.8	-1.32	Down		_
Solyc08g082680.2.1	3.44	0.77	-2.03	Down	Ring H2 finger protein	_
Solyc02g065610.2.1	2.96	7.01	1.22	Up	Leaf senescence protein-like	_
Solyc04g079210.2.1	11.55	4.84	-1.24	Down	Patatin-like protein 1	_
Solyc03g006360.2.1	19.29	8.41	-1.19	Down	Auxin-repressed protein	_
Solyc06g064510.2.1	1.62	4.5	1.42	Up	O-methyltransferase	_
Solyc01g008610.2.1	0.29	2.71	2.86	Up		_
Solyc04g071780.2.1	1.54	0.21	-2.39	Down	Cytochrome P450	_
Solyc05g051010.2.1	1.96	7.48	1.88	Up	Dihydroflavonol 4-reductase family-binding domain	_
Solyc01g099020.2.1	2.47	5.82	1.2	Up	GDSL esterase/lipase At5g03980	_
Solyc04g074740.2.1	4.17	9.31	1.14	Up	Blue copper-like protein	_
Solyc09g092710.2.1	6.74	2.57	-1.36	Down	Glycine rich protein	_
Solyc03g006590.2.1	5.96	13.68	1.19	Up		_
Solyc04g026020.2.1	0.12	0.94	2.21	Up		_
Solyc03g118300.1.1	14.2	0.06	-6.52	Down	Unknown Protein	_
Solyc04g077580.2.1	56.65	22.54	-1.33	Down		_
Solyc06g066240.2.1	1.24	3.33	1.36	Up	Cytochrome P450	_
Solyc02g087810.2.1	6.7	3.05	-1.11	Down		_
Solyc08g068850.2.1	13.13	5.79	-1.17	Down	Proton pump interactor 1	_
Solyc02g092420.2.1	3.47	1.32	-1.33	Down	Os07g0587200 protein (Fragment)	_
Solyc09g056390.1.1	54.05	123.36	1.19	Up		_
Solyc04g009850.2.1	3.59	7.43	1.03	Up	1-aminocyclopropane-1-carboxylate oxidase-like protein	_
Solyc03g123460.2.1	12.75	5.54	-1.19	Down	Os10g0422600 protein (Fragment)	_
Solyc09g011290.1.1	7.27	1.7	-2.04	Down	Invertase inhibitor homolog	_
Solyc08g068540.2.1	2.62	0.8	-1.6	Down	B3 domain-containing protein At4g01580	_
Solyc05g009240.2.1	1.16	0.22	-1.97	Down	Os05g0264200 protein (Fragment)	_
Solyc02g077420.2.1	5.16	2.39	-1.08	Down	Lipase-like	_
Solyc01g067020.2.1	3.83	1.8	-1.05	Down	Receptor like kinase, RLK	_
Solyc04g056380.2.1	0.51	1.53	1.41	Up		_
Solyc04g080540.2.1	6.73	2.53	-1.38	Down	ST225	_
Solyc01g057270.2.1	2.17	1	-1.04	Down	Calmodulin-binding transcription activator 1	_
Solyc01g014560.2.1	2.75	0.76	-1.72	Down	D-mannose binding lectin family protein expressed lectin	_
Solyc09g090970.2.1	7.68	3.08	-1.29	Down	Major allergen Mal d 1	_
Solyc01g105650.2.1	2.68	0.64	-1.91	Down	1-aminocyclopropane-1-carboxylate oxidase	_
Solyc04g039980.2.1	1.6	4.37	1.39	Up		_
Solyc06g061280.2.1	4.52	1.98	-1.15	Down	Cinnamoyl-CoA reductase-like protein-binding domain	_
Solyc09g065430.2.1	4.34	9.68	1.14	Up	Non-specific lipid-transfer protein	_
Solyc05g050870.2.1	0.65	3.4	2.23	Up	Peroxidase	_
Solyc04g009880.1.1	2.66	10.8	1.98	Up		_
Solyc02g076910.2.1	2.2	4.8	1.09	Up		_
Solyc01g095610.2.1	2.44	0.92	-1.32	Down	Leaf senescence protein-like	_
Solyc01g057000.2.1	2.31	0.72	-1.55	Down	Universal stress protein family protein	_
Solyc09g005610.2.1	0.7	3.01	1.95	Up	BZIP transcription factor	_
Solyc09g011650.2.1	9.6	4.44	-1.1	Down	Glutathione S-transferase	_
Solyc06g082350.2.1	6.01	2.81	-1.07	Down	Unknown Protein	_
Solyc05g051740.2.1	45.9	18.71	-1.29	Down		_
Solyc03g025710.2.1	2.09	5.57	1.37	Up	GCN5-related N-acetyltransferase	_
Solyc01g080220.2.1	2.11	5.32	1.3	Up	Dienelactone hydrolase family protein	_
Solyc06g075310.2.1	9.23	3.78	-1.26	Down		_
Solyc08g036660.2.1	10.9	5.04	-1.1	Down	Protein TIFY 5A	_
Solyc04g051280.2.1	2.31	0.95	-1.21	Down	F16G16.9 protein (Fragment)	_
Solyc04g007010.2.1	5.37	11.16	1.04	Up	Major latex-like protein	_
Solyc02g085020.2.1	1.93	0.69	-1.35	Down	Dihydroflavonol 4-reductase-binding domain	_
Solyc04g039990.2.1	1.95	4.05	1.02	Up	Cc-nbs, resistance protein fragment	_
Solyc01g067420.2.1	3.61	1.26	-1.44	Down	Pectinesterase	_
Solyc01g097820.2.1	5.39	2.57	-1.04	Down	SOUL heme-binding protein	_
Solyc09g089570.2.1	0.07	1.93	3.58	Up		_
Solyc03g006550.2.1	0.9	0.22	-1.66	Down	(-)-ent-kaurene synthase	_
Solyc08g062290.2.1	1.36	3.62	1.35	Up	Unknown Protein	_
Solyc03g116280.2.1	1.59	4.76	1.52	Up	1-aminocyclopropane-1-carboxylate oxidase	_
Solyc07g007410.2.1	1.19	0.27	-1.81	Down	Leucine-rich repeat family protein	_
Solyc05g015880.2.1	1.77	0.58	-1.46	Down	Genomic DNA chromosome 5 P1 clone MUA22	_
Solyc03g078770.2.1	0.57	1.87	1.55	Up	UDP-glucuronosyltransferase	_
Solyc06g008660.2.1	7.24	2.49	-1.5	Down	Unknown Protein	_
Solyc02g076860.2.1	4.04	1.6	-1.28	Down	Pollen allergen Phl p 11	_
Solyc02g092120.2.1	8.73	2.94	-1.54	Down	Phytosulfokines 3	_
Solyc01g104900.2.1	3	0.98	-1.52	Down	NAC domain protein	_
Solyc02g085440.2.1	2.73	0.84	-1.59	Down	F-box family protein	_
Solyc03g058400.2.1	0.87	2.19	1.23	Up	Aspartyl protease family protein	_
Solyc04g078410.2.1	0.04	0.45	1.98	Up	Receptor protein kinase-like	_
Solyc06g082030.2.1	1.03	2.96	1.43	Up	Gibberellin 2-beta-dioxygenase 7	_
Solyc12g089110.1.1	632.52	284.68	-1.15	Down	Unknown Protein	_
Solyc02g094050.2.1	1	3.7	1.79	Up	Blue copper protein	_
Solyc06g009810.2.1	0.19	2.88	3.35	Up		_
Solyc08g077410.2.1	1.24	4.64	1.83	Up		_
Solyc01g080120.2.1	0.37	1.16	1.41	Up	Unknown Protein	_
Solyc08g080160.2.1	0.74	2.55	1.66	Up		_
Solyc10g011730.2.1	2.66	7.85	1.53	Up	Arabinogalactan peptide 20	_
Solyc03g116230.2.1	0.1	0.95	2.41	Up	Agglutinin isolectin I (Fragment)	_
Solyc05g009310.2.1	1.53	0.48	-1.51	Down	Zinc finger protein CONSTANS-LIKE 16	_
Solyc03g078490.2.1	1.67	0.57	-1.41	Down	UDP-glucuronosyltransferase	_
Solyc03g062720.2.1	0.92	2.39	1.29	Up	Galactose mutarotase-like	_
Solyc04g016460.2.1	0.17	4.31	4.03	Up		_
Solyc09g092580.2.1	0.05	0.57	2.21	Up	Cytochrome P450	_
Solyc03g083480.2.1	2.58	0.92	-1.4	Down	Receptor-like kinase	_
Solyc04g077860.2.1	3.44	1.56	-1.09	Down	Hydrolase alpha/beta fold family protein expressed	_
Solyc09g065800.2.1	1.47	0.41	-1.63	Down	Fatty acid elongase 3-ketoacyl-CoA synthase	_
Solyc07g053770.1.1	16.53	1.86	-3.08	Down		_
Solyc05g051020.2.1	1.56	6.05	1.89	Up	Dihydroflavonol 4-reductase family-binding domain	_
Solyc06g063060.2.1	4.62	2.26	-1	Down	Auxin-repressed protein-like protein	_
Solyc12g062200.1.1	10.35	1.95	-2.35	Down		_
Solyc08g068800.2.1	1.41	3.52	1.27	Up		_
Solyc04g078270.2.1	1.67	0.69	-1.17	Down	Cytochrome P450	_
Solyc09g083160.2.1	15.44	5.13	-1.57	Down	Unknown Protein	_
Solyc03g063030.2.1	1.32	2.99	1.12	Up		_
Solyc00g007080.2.1	3.91	8.12	1.03	Up		_
Solyc08g023270.2.1	3.51	1.66	-1.04	Down	Unknown Protein	_
Solyc10g049420.1.1	35.17	14.52	-1.27	Down	Unknown Protein	_
Solyc02g079600.2.1	0.52	1.37	1.25	Up		_
Solyc01g100910.2.1	1.58	0.54	-1.4	Down	MtN21 nodulin protein-like	_
Solyc02g033030.2.1	4.12	1.17	-1.74	Down		_
Solyc08g029360.2.1	4.75	1.42	-1.67	Down	Unknown Protein	_
Solyc04g076970.2.1	0.4	1.66	1.83	Up	BZIP transcription factor	_
Solyc02g071440.2.1	1.03	0.18	-2	Down	1-aminocyclopropane-1-carboxylate oxidase 1	_
Solyc08g078840.2.1	1.78	0.74	-1.15	Down	Unknown Protein	_
Solyc03g005020.2.1	1.64	0.65	-1.21	Down	Lipase	_
Solyc06g008100.2.1	7.35	3.13	-1.21	Down		_
Solyc07g007710.2.1	3.36	15.48	2.17	Up	Defensin protein	_
Solyc01g066290.2.1	2.04	0.32	-2.34	Down	Unknown Protein	_
Solyc03g026000.2.1	2.73	0.76	-1.72	Down	Unknown Protein	_
Solyc08g067940.2.1	0.23	1.86	2.56	Up		_
Solyc09g089780.2.1	0.34	1.3	1.65	Up	1-aminocyclopropane-1-carboxylate oxidase-like protein	_
Solyc06g008650.2.1	9.19	3.83	-1.24	Down	Pollen allergen Ole e 6	_
Solyc04g051460.2.1	0.19	0.86	1.72	Up		_
Solyc08g036640.2.1	2.62	0.24	-2.99	Down	Protein TIFY 5A	_
Solyc04g016210.2.1	2.33	1.09	-1.03	Down	UDP-glucosyltransferase	_
Solyc08g062340.2.1	2.45	5.02	1.01	Up	Class II small heat shock protein Le-HSP17.6	_
Solyc07g008440.2.1	1.15	0.28	-1.72	Down	Purine permease family protein	_
Solyc04g057780.2.1	4.01	1.51	-1.35	Down		_
Solyc08g080770.2.1	0.27	1.18	1.78	Up		_
Solyc01g097060.2.1	4.68	1.88	-1.28	Down	Unknown Protein	_
Solyc08g074910.2.1	2.99	1.08	-1.39	Down	Unknown Protein	_
Solyc01g105080.2.1	0.06	0.44	1.79	Up		_
Solyc03g063040.2.1	1.97	4.8	1.25	Up		_
Solyc07g065330.2.1	1.74	0.57	-1.45	Down	Germin-like protein 15	_
Solyc02g022900.2.1	18	7.09	-1.33	Down		_
Solyc01g081270.2.1	2.29	1.04	-1.07	Down	Glutathione S-transferase	_
Solyc03g059190.2.1	1.24	0.33	-1.63	Down	(+)-neomenthol dehydrogenase	_
Solyc04g079680.2.1	0.39	1.01	1.18	Up	Cytochrome P450	_
Solyc03g112210.1.1	23.68	9.79	-1.27	Down	Unknown Protein	_
Solyc07g005300.1.1	111.11	31.72	-1.81	Down	Unknown Protein	_
Solyc07g056510.2.1	0.87	0.15	-1.95	Down	Glutathione S-transferase	_
Solyc10g008040.2.1	0.14	0.53	1.38	Up	Seed biotin-containing protein SBP65	_
Solyc03g111940.2.1	1	2.14	1.02	Up	Cytochrome P450	_
Solyc02g087990.2.1	0.59	0.16	-1.41	Down	cDNA clone J023065D24 full insert sequence	_
Solyc08g066880.2.1	2.59	0.96	-1.34	Down	5&apos-methylthioadenosine/S-adenosylhomocysteine nucleosidase	_
Solyc09g065620.2.1	1.31	0.47	-1.31	Down	Chlorophyllase 1	_
Solyc06g053380.2.1	0.54	1.46	1.28	Up	Chitinase	_
Solyc08g061580.2.1	2.38	0.72	-1.59	Down		_
Solyc04g074380.2.1	0.09	0.48	1.59	Up		_
Solyc06g084190.2.1	0.48	2.13	1.95	Up		_
Solyc05g010690.1.1	7.1	34.61	2.27	Up	Unknown Protein	_
Solyc03g043940.2.1	1.82	5.02	1.41	Up		_
Solyc09g009670.2.1	0.2	0.98	1.84	Up	Solute carrier family 35 member F1	_
Solyc01g091250.2.1	0.18	1.06	2.03	Up		_
Solyc00g007220.2.1	3.61	1.64	-1.09	Down	Ring finger protein	_
Solyc04g015820.1.1	36.57	15.61	-1.22	Down	Unknown Protein	_
Solyc01g109140.2.1	1.19	0.54	-1.01	Down	Cytochrome P450	_
Solyc07g056130.1.1	0.59	3.2	2.26	Up		_
Solyc03g098100.2.1	1.9	0.76	-1.21	Down	Reductase 2	_
Solyc06g075520.2.1	1.25	3.47	1.4	Up		_
Solyc01g106910.2.1	2.82	1.18	-1.19	Down		_
Solyc09g005200.2.1	4.87	2.04	-1.22	Down	Cysteine-rich peptide	_
Solyc03g083200.2.1	7.12	2.95	-1.24	Down		_
Solyc10g079690.1.1	11.46	26.59	1.21	Up		_
Solyc01g097430.2.1	0.42	0.15	-1.1	Down		_
Solyc08g008500.2.1	0.98	2.35	1.18	Up	Dof zinc finger protein (Fragment)	_
Solyc09g075940.2.1	0.39	0.11	-1.24	Down	Primary amine oxidase	_
Solyc06g053440.2.1	2.96	1.38	-1.05	Down	Unknown Protein	_
Solyc10g085890.1.1	12.13	4.08	-1.55	Down		_
Solyc10g006530.2.1	0.84	2.13	1.24	Up	Oxygen evolving enhancer 3 family protein	_
Solyc01g068140.2.1	0.47	1.05	1	Up		_
Solyc01g105310.2.1	0.76	1.61	1	Up	Metacaspase	_
Solyc04g008270.2.1	0.77	0.22	-1.46	Down	Annexin	_
Solyc01g099040.2.1	0.24	0.66	1.18	Up	GDSL esterase/lipase At5g03980	_
Solyc03g005720.2.1	0.42	0.11	-1.33	Down	C2 domain-containing protein	_
Solyc05g056380.2.1	1.62	0.62	-1.25	Down		_
Solyc02g084330.2.1	0.43	1.41	1.52	Up	Unknown Protein	_
Solyc01g057260.2.1	0.7	0.26	-1.18	Down		_
Solyc07g007420.2.1	1.2	0.33	-1.59	Down	Leucine-rich repeat family protein	_
Solyc03g096540.2.1	1.67	0.61	-1.32	Down	Wound/stress protein	_
Solyc08g065540.2.1	1.12	0.4	-1.29	Down		_
Solyc09g092350.1.1	3.03	1.44	-1.03	Down	Unknown Protein	_
Solyc02g081890.2.1	0.16	0.62	1.46	Up	Xylosyltransferase 1	_
Solyc01g011430.2.1	0.43	0.1	-1.44	Down	Diacylglycerol O-acyltransferase	_
Solyc08g014010.2.1	0.69	0.29	-1	Down	Unknown Protein	_
Solyc03g044820.2.1	4.51	1.87	-1.22	Down	Methyl jasmonate esterase	_
Solyc04g079820.2.1	0.82	0.26	-1.37	Down	Inositol 5-phosphatase 4	_
Solyc06g017850.1.1	18.35	9.11	-1	Down	Unknown Protein	_
Solyc02g090300.2.1	0.65	0.24	-1.13	Down		_
Solyc10g055420.1.1	5.91	13.33	1.16	Up		_
Solyc05g051860.2.1	2.13	0.88	-1.18	Down		_
Solyc02g089740.2.1	2.91	6.66	1.17	Up	Unknown Protein	_
Solyc10g086570.2.1	23.71	4.06	-2.52	Down	Palmitoyltransferase PFA4	_
Solyc09g011470.2.1	14.08	6.53	-1.1	Down	Unknown Protein	_
Solyc04g055090.1.1	8.01	21.62	1.42	Up	Unknown Protein	PREDICTED: uncharacterized protein LOC101261612 [Solanum lycopersicum]
Solyc08g059700.1.1	0.11	1.31	2.72	Up		PREDICTED: uncharacterized protein LOC101252800 [Solanum lycopersicum]
Solyc03g117680.2.1	13.11	6.18	-1.07	Down	Transcription regulatory protein SNF5	_
Solyc01g103070.2.1	7.6	16.97	1.15	Up		_
Solyc09g060100.2.1	0.67	1.45	1	Up	Unknown Protein	_
Solyc11g005050.1.1	181.98	383.99	1.08	Up	Mitochondrial ATP synthase subunit	PREDICTED: uncharacterized protein LOC101256825 [Solanum lycopersicum]
Solyc06g083130.2.1	76.1	28.01	-1.44	Down	MazG nucleotide pyrophosphohydrolase	_
Solyc08g076900.2.1	0.45	1.43	1.47	Up		_
Solyc09g075980.2.1	9.26	3.63	-1.33	Down		_
Solyc10g080670.1.1	28.39	12.36	-1.19	Down	Unknown Protein	PREDICTED: uncharacterized protein LOC101267365 [Solanum lycopersicum]
Solyc10g018120.1.1	12.12	5.16	-1.22	Down	Unknown Protein	PREDICTED: uncharacterized protein LOC101247075 [Solanum lycopersicum]
Solyc09g008270.2.1	3.19	8.66	1.41	Up	Unknown Protein	_
Solyc05g051180.1.1	1.13	3.1	1.39	Up		PREDICTED: ethylene-responsive transcription factor 1B-like [Solanum lycopersicum]
Solyc10g017990.1.1	6.98	2.18	-1.64	Down	Cytokinin oxidase/dehydrogenase 2	PREDICTED: cytokinin dehydrogenase 3-like [Solanum lycopersicum]
Solyc07g062210.2.1	0.51	1.49	1.37	Up	Os06g0207500 protein (Fragment)	_
Solyc06g006110.2.1	15.17	40.91	1.43	Up	Calcium/proton exchanger	_
Solyc01g073830.1.1	0.6	1.42	1.12	Up		PREDICTED: uncharacterized protein LOC102581474 [Solanum tuberosum]
Solyc02g067600.1.1	3.95	9.05	1.17	Up	Unknown Protein	_
Solyc06g065340.1.1	28.47	67.56	1.24	Up		PREDICTED: uncharacterized protein LOC101251995 [Solanum lycopersicum]
Solyc09g072700.2.1	93.69	43.31	-1.11	Down	Peroxidase 57	_
Solyc01g068250.2.1	3.39	7.58	1.14	Up		_
