# Supplementary material for: Auxin response factor 6A regulates photosynthesis, sugar accumulation, and fruit development in tomato
Source: Hortic Res. 2019 Jul 11;6:85. doi: 10.1038/s41438-019-0167-x (PMC6804849; doi:10.1038/s41438-019-0167-x)
Supplement: Supplementary file 4 — Table S2 [file 41438_2019_167_MOESM4_ESM.xlsx]

## Sheet: OE-4 
Table S2 Pathway enrichment analyses of DEGs in OE-4 line
Pathway name	Rich factor	Gene number	Qvalue
Phenylpropanoid biosynthesis	0.0985915	21	1.08331e-06
Biosynthesis of secondary metabolites	0.0477787	57	1.08331e-06
Metabolic pathways	0.0360058	75	0.000212559
Glyoxylate and dicarboxylate metabolism	0.108108	8	0.00575466
Flavonoid biosynthesis	0.118644	7	0.0065368
Carbon fixation in photosynthetic organisms	0.0886076	7	0.0263403
Carbon metabolism	0.0510949	14	0.0324502
Stilbenoid, diarylheptanoid and gingerol biosynthesis	0.108696	5	0.0381842
Isoquinoline alkaloid biosynthesis	0.133333	4	0.043523
Biosynthesis of amino acids	0.0466102	11	0.111205
Glycine, serine and threonine metabolism	0.0704225	5	0.143521
Monoterpenoid biosynthesis	0.2	2	0.154914
Alanine, aspartate and glutamate metabolism	0.0769231	4	0.159727
Tyrosine metabolism	0.0754717	4	0.159727
Cysteine and methionine metabolism	0.0555556	6	0.159727
Cutin, suberine and wax biosynthesis	0.0882353	3	0.18546
Phenylalanine metabolism	0.0677966	4	0.18546
Fatty acid elongation	0.0833333	3	0.195759
Arginine biosynthesis	0.0789474	3	0.209926
Folate biosynthesis	0.105263	2	0.241817
Linoleic acid metabolism	0.105263	2	0.241817
Fructose and mannose metabolism	0.056338	4	0.241817
ABC transporters	0.0833333	2	0.320905
Glutathione metabolism	0.0438596	5	0.320905
Pentose phosphate pathway	0.0535714	3	0.369937
Photosynthesis - antenna proteins	0.0714286	2	0.369937
Peroxisome	0.0434783	4	0.388141
Glycolysis / Gluconeogenesis	0.0384615	5	0.403754
Nitrogen metabolism	0.0588235	2	0.443933
Sulfur metabolism	0.0555556	2	0.45507
Glycosphingolipid biosynthesis - globo series	0.111111	1	0.45507
Carotenoid biosynthesis	0.0540541	2	0.45507
Purine metabolism	0.0333333	5	0.502838
Sulfur relay system	0.0833333	1	0.514467
Base excision repair	0.0465116	2	0.514467
Propanoate metabolism	0.0454545	2	0.516256
Taurine and hypotaurine metabolism	0.0769231	1	0.516396
alpha-Linolenic acid metabolism	0.0408163	2	0.565346
Selenocompound metabolism	0.0588235	1	0.605432
beta-Alanine metabolism	0.0363636	2	0.623418
Amino sugar and nucleotide sugar metabolism	0.0285714	4	0.634306
Galactose metabolism	0.0344828	2	0.634306
Zeatin biosynthesis	0.0333333	2	0.645709
Valine, leucine and isoleucine degradation	0.0322581	2	0.656353
Inositol phosphate metabolism	0.0289855	2	0.725035
Valine, leucine and isoleucine biosynthesis	0.037037	1	0.725035
Butanoate metabolism	0.0357143	1	0.728039
Pyrimidine metabolism	0.025	3	0.737813
Pentose and glucuronate interconversions	0.024	3	0.761844
Diterpenoid biosynthesis	0.030303	1	0.761844
Tropane, piperidine and pyridine alkaloid biosynthesis	0.0285714	1	0.761844
Photosynthesis	0.0238095	2	0.761844
Biosynthesis of unsaturated fatty acids	0.0277778	1	0.761844
Fatty acid metabolism	0.0232558	2	0.761844
Tryptophan metabolism	0.025641	1	0.771731
RNA polymerase	0.025	1	0.771731
Starch and sucrose metabolism	0.0205761	5	0.771731
Circadian rhythm - plant	0.0232558	1	0.771731
Phagosome	0.0208333	2	0.771731
Ubiquinone and other terpenoid-quinone biosynthesis	0.0222222	1	0.774563
Fatty acid biosynthesis	0.0208333	1	0.79046
Ascorbate and aldarate metabolism	0.0192308	1	0.799671
Fatty acid degradation	0.0192308	1	0.799671
Terpenoid backbone biosynthesis	0.0178571	1	0.818223
Arginine and proline metabolism	0.015625	1	0.857302
Plant hormone signal transduction	0.016835	5	0.857302
Glycerolipid metabolism	0.0140845	1	0.873031
Protein processing in endoplasmic reticulum	0.0128755	3	0.938937
Glycerophospholipid metabolism	0.0103093	1	0.938937
Ribosome	0.0138504	5	0.938937
Plant-pathogen interaction	0.0112994	2	0.938937
Endocytosis	0.0103627	2	0.953221
Oxidative phosphorylation	0.00714286	1	0.974574
RNA transport	0.00591716	1	0.979695
Spliceosome	0.00543478	1	0.979695

## Sheet: RNAi-6
Table S2 Pathway enrichment analyses of DEGs in RNAi-6 line
Pathway name	Rich factor	Gene number	Qvalue
Biosynthesis of secondary metabolites	0.071249	85	8.71295e-07
Metabolic pathways	0.0571291	119	5.08216e-05
Zeatin biosynthesis	0.183333	11	0.000966238
Starch and sucrose metabolism	0.0946502	23	0.00142912
Diterpenoid biosynthesis	0.181818	6	0.037853
Pentose and glucuronate interconversions	0.096	12	0.0454823
Isoquinoline alkaloid biosynthesis	0.166667	5	0.0840844
Linoleic acid metabolism	0.210526	4	0.0840844
Phenylpropanoid biosynthesis	0.0704225	15	0.130938
Photosynthesis	0.0952381	8	0.130938
Steroid biosynthesis	0.131579	5	0.130938
Fructose and mannose metabolism	0.0985915	7	0.134737
Brassinosteroid biosynthesis	0.214286	3	0.134737
Butanoate metabolism	0.142857	4	0.152556
Carbon metabolism	0.0620438	17	0.156426
Plant hormone signal transduction	0.0606061	18	0.156426
Carbon fixation in photosynthetic organisms	0.0886076	7	0.157746
Nitrogen metabolism	0.117647	4	0.207069
Cysteine and methionine metabolism	0.0740741	8	0.207165
Tyrosine metabolism	0.0943396	5	0.207165
Glycine, serine and threonine metabolism	0.084507	6	0.207165
Carotenoid biosynthesis	0.108108	4	0.207165
Synthesis and degradation of ketone bodies	0.222222	2	0.207165
Glyoxylate and dicarboxylate metabolism	0.0810811	6	0.215047
Pentose phosphate pathway	0.0892857	5	0.215047
Galactose metabolism	0.0862069	5	0.231144
Flavonoid biosynthesis	0.0847458	5	0.234865
Amino sugar and nucleotide sugar metabolism	0.0642857	9	0.242546
Circadian rhythm - plant	0.0930233	4	0.244121
Valine, leucine and isoleucine biosynthesis	0.111111	3	0.250539
Photosynthesis - antenna proteins	0.107143	3	0.261797
Fatty acid metabolism	0.0697674	6	0.280621
Glycolysis / Gluconeogenesis	0.0615385	8	0.292968
Glycosaminoglycan degradation	0.125	2	0.319409
Glutathione metabolism	0.0614035	7	0.319409
Alanine, aspartate and glutamate metabolism	0.0769231	4	0.319409
Tropane, piperidine and pyridine alkaloid biosynthesis	0.0857143	3	0.346012
Fatty acid elongation	0.0833333	3	0.346985
Biosynthesis of unsaturated fatty acids	0.0833333	3	0.346985
Biosynthesis of amino acids	0.0508475	12	0.349703
Arginine biosynthesis	0.0789474	3	0.366576
Tryptophan metabolism	0.0769231	3	0.376078
2-Oxocarboxylic acid metabolism	0.0634921	4	0.419616
Stilbenoid, diarylheptanoid and gingerol biosynthesis	0.0652174	3	0.48322
Inositol phosphate metabolism	0.057971	4	0.48322
Porphyrin and chlorophyll metabolism	0.0638298	3	0.48322
alpha-Linolenic acid metabolism	0.0612245	3	0.508408
Glycerophospholipid metabolism	0.0515464	5	0.518925
Glycosphingolipid biosynthesis - globo series	0.111111	1	0.528362
Ascorbate and aldarate metabolism	0.0576923	3	0.528362
Pantothenate and CoA biosynthesis	0.0645161	2	0.536379
C5-Branched dibasic acid metabolism	0.1	1	0.536379
Monoterpenoid biosynthesis	0.1	1	0.536379
Limonene and pinene degradation	0.0909091	1	0.557148
Citrate cycle (TCA cycle)	0.0526316	3	0.557148
Cutin, suberine and wax biosynthesis	0.0588235	2	0.563418
Phenylalanine metabolism	0.0508475	3	0.567153
Valine, leucine and isoleucine degradation	0.0483871	3	0.600635
Peroxisome	0.0434783	4	0.642802
Arachidonic acid metabolism	0.0625	1	0.664173
Phosphatidylinositol signaling system	0.0410959	3	0.716376
One carbon pool by folate	0.0526316	1	0.721171
Fatty acid biosynthesis	0.0416667	2	0.731794
Phenylalanine, tyrosine and tryptophan biosynthesis	0.0408163	2	0.733514
Biotin metabolism	0.047619	1	0.733514
beta-Alanine metabolism	0.0363636	2	0.793585
Terpenoid backbone biosynthesis	0.0357143	2	0.794226
Ether lipid metabolism	0.0333333	1	0.863297
Sulfur metabolism	0.0277778	1	0.917614
Protein processing in endoplasmic reticulum	0.0300429	7	0.917614
Mismatch repair	0.027027	1	0.917614
Purine metabolism	0.0266667	4	0.921707
N-Glycan biosynthesis	0.0232558	1	0.921707
Ubiquitin mediated proteolysis	0.0261438	4	0.921707
Ubiquinone and other terpenoid-quinone biosynthesis	0.0222222	1	0.921707
Cyanoamino acid metabolism	0.0222222	1	0.921707
Pyrimidine metabolism	0.025	3	0.921707
Homologous recombination	0.02	1	0.94359
Fatty acid degradation	0.0192308	1	0.944147
Oxidative phosphorylation	0.0214286	3	0.966786
Arginine and proline metabolism	0.015625	1	0.97798
Endocytosis	0.0207254	4	0.97798
Glycerolipid metabolism	0.0140845	1	0.97798
Ribosome biogenesis in eukaryotes	0.0114943	1	0.990623
Pyruvate metabolism	0.0104167	1	0.990623
Phagosome	0.0104167	1	0.990623
Plant-pathogen interaction	0.0112994	2	0.997632
RNA transport	0.00591716	1	0.997632
